# Supplementary material for: Convergent evolution in Afrotheria and non-afrotherians demonstrates high evolvability of the mammalian inner ear
Source: Nat Commun. 2024 Sep 16;15:7869. doi: 10.1038/s41467-024-52180-1 (PMC11405882; doi:10.1038/s41467-024-52180-1)
Supplement: Supplementary file 4 — Source Data [file 41467_2024_52180_MOESM4_ESM.xls]

## Sheet: Fig 3c,f; 4c,f - Shape scores
Figures 3 and 4: Partial least square (PLS) analysis of Procrustes shape coordinates vs. 12 contextual variables
PLS shape scores
Column	Description
Species	Linnean binomial name
PLS1, 2…	PLS shape scores for the dimensions 1, 2…
Species	PLS1	PLS2	PLS3	PLS4	PLS5	PLS6	PLS7	PLS8	PLS9	PLS10	PLS11	PLS12
Amblysomus_hottentotus	-0.0530580332403343	-0.141193840085014	0.126129693004369	-0.00353074533009812	-0.0486406658857827	-0.0470665856283994	0.000192673430672004	-0.00570016117403041	-0.00272059026024614	0.0083636351071585	-0.0093059454858922	-0.00846609210690883
Chrysochloris_asiatica	-0.11915653872495	-0.125125675902473	0.173699599250644	0.0160732613972632	-0.0936891830832047	-0.0436840943227132	0.0378568197113772	0.0155727857063706	0.0207329870985328	0.0270644835138746	-0.0084719016967337	0.000238770609089229
Cryptomys_hottentotus	0.0463050208540455	-0.112040566379271	0.0931319766995804	0.0166156491306483	-0.0156532475140296	0.0161682884879535	-0.0238680818285665	0.0742669522640675	-0.0147187258792272	-0.0222151625758702	-0.00884464072437253	-0.00829154040102175
Dendrohyrax_arboreus	0.0847766129617817	0.0732147021941546	0.157632186339165	-0.0214579268505962	-0.0388301598490142	0.0276968116007681	0.0156783623576159	-0.00896042780751364	-0.0262524146355353	0.0682425098827547	0.000291678070485795	0.0224129406146189
Didelphis_sp	0.0408036174198355	0.0262508198691887	-0.0306685702703715	0.049998672610527	-0.0234641299645232	-0.0580182516991119	-0.0227399025182287	0.0124195906940393	0.0202584256644067	-0.0500056518230668	-0.0411732721733778	-0.00830562173950068
Dugong_dugon	-0.187878820505025	0.0242677036795376	0.032010182804579	-0.0288478639198954	0.100889090391575	0.100116089471948	0.0574000363709325	0.0388617141451843	0.0128199612295639	0.0370916153226045	-0.0290722628138293	0.010431546817811
Elephantulus_rufescens	0.0594614195626174	0.0125367058181857	-0.102287907658202	0.0144544398843258	-0.00859544734279458	0.00809825544797199	0.0118593556797022	0.0218708913772741	-0.00242998458001916	-0.0280893923689718	-0.022083638832634	0.0280867356428928
Elephantulus_rupestris	0.0534018237976056	-0.00408641897616265	-0.105728335860594	0.00296109901893382	0.00546055448590077	0.0317177493193318	0.0290971265219255	0.0241441522986175	-0.0224132928710651	-0.0148168576299516	0.00564268988953097	0.013986518202836
Elephas_maximus	-0.0619473831966687	0.0831558261660949	0.000329769023889312	0.125468204120097	0.0352740961639564	-0.0921143857224409	0.017348970057301	0.0211238544251512	-0.0189547493203749	0.0137836141954901	0.00727777186246236	-0.00350477873463147
Erinaceus_europaeus	-0.0109344145898918	0.00989771424878608	-0.065419964323783	0.0285550056325323	-0.00899382769523671	0.0676759971820366	-0.00443710178139466	0.00266937558053118	-0.052758639310374	-0.0308817883513169	0.0336387112071065	-0.0209539495266445
Hemicentetes_semispinosus	-0.0203702426226814	-0.00538003736309733	-0.0843583008194355	0.0426889425771605	-0.0336961621592934	0.0175688210896768	0.0154264554762418	-0.00742747946776628	-0.0130176218881381	-0.0217766311826264	0.0239916783154325	-0.0120144440234214
Heterohyrax_brucei	0.0845035841159494	0.078544612861162	0.167982549565941	-0.0431197116185239	-0.0365113506760435	0.0157229480696853	0.0142031762262924	0.0192698786520096	0.00113738205435635	0.0464512945785079	0.0144184052591076	0.00892513206842601
Limnogale_mergulus	-0.0161322128300776	-0.0603013602801224	-0.0638256986124587	0.00425330361117585	0.017620658479822	0.0730262622602353	0.0543180511351506	-0.0201996971691981	-0.10298225928794	-0.00240133089230889	-0.011262100268331	0.0028334594158077
Lutra_lutra	-0.0323093718950318	-0.0346712294074803	0.0433560475754715	-0.0701648150855116	0.0131992501862816	-0.0645601781276863	-0.098785756799658	-0.0288566694270783	0.00165817969793215	0.00704482268764344	-0.00852571857087721	-0.0356721164723908
Macroscelides_proboscideus	0.018177361635762	-0.0267843543602276	-0.0611605097262941	-0.0202705458749326	-0.00720081331260261	-0.0228612106233263	-0.0236075213502637	0.0268866663296487	0.032502912396405	-0.0110071507721913	0.0172263884594964	0.0164320398247634
Manis_tricuspis	0.0137631826606457	0.0892121178335815	0.0472068926534999	0.0466732521750781	-0.0118904993581309	-0.0354916785605658	-0.0374519876863719	-0.0298224326400792	0.0291515494236257	-0.0420095142740386	-0.00142726031315809	-0.0283533609437402
Marmota_marmota	0.0951187609837843	-0.0451934518852723	0.0338541572901361	-0.0272696294662736	0.0882893942749109	0.00665274944323632	-0.0807104848237688	-0.0333893213622357	0.00860172959700753	0.0109837039957324	-0.0323819635687317	0.00817495350599573
Microtus_arvalis	0.0819646019291372	0.0044246334723819	0.0940753401993592	-0.0487135276032021	-0.0215680441045359	-0.0525784192951863	-0.121830645070304	0.000753031451371065	-0.0134009146546604	0.0144708870140485	0.00975163300644614	-0.0319715794689751
Mus_musculus	0.0704612678496393	0.00684601800955642	-0.0657163429215959	-0.00153708309114801	-0.0252584403346943	0.0421955049420643	-0.0229476243265534	0.0176559453323721	0.0220569732373712	-0.0343723728917535	0.0223437406986829	0.0211738048539062
Ochotona_rufescens	0.118304535254755	-0.148844531535271	0.117316172591368	-0.0983662158469975	0.0250594922714798	-0.021611162794241	0.0867152629532681	0.00874257586920133	-0.00528909719969416	-0.0224893045178711	-0.0121258931454516	-0.0285500858916904
Odobenus_rosmarus	-0.0152086192125871	0.0730761856644642	0.0630810620653202	-0.0152627319585788	-0.00999058227843348	-0.0392938652884596	-0.0814383120934205	-0.0186976204621999	-0.0384838905292488	-0.0226983688027564	0.00287674771586813	0.0236422048883614
Ornithorhynchus_anatinus	-0.0855905564382866	-0.148088224057762	0.0638611998208297	-0.00325772607414926	-0.0137293611126582	-0.0470495578277832	-0.0494634111562975	-0.0875171971836781	-0.0805067989760339	-0.00737067697405725	-0.0256961130077064	0.00668642333606377
Orycteropus_afer	0.0306475917306079	0.0373991104183397	-0.0417234909150592	0.011774722791392	0.0831327147297702	0.0403899182919542	0.0132491024593692	-0.0886581153920217	0.0482140481660227	0.033777748356019	-0.0282377361883048	0.00838953021397715
Oryctolagus_cuniculus	0.0866467343133401	0.0056983243150633	-0.00539154130909619	-0.0664330688875339	0.0437103124363759	-0.027930583586853	-0.00287015648452678	-0.000590914445351438	0.0142784709125771	-0.0247244473912855	0.0191974464803778	0.0337415197167109
Oryzorictes_tetradactylus	-0.0325141075907975	-0.0392612154719794	-0.106387189509564	0.0157592015101932	-0.0336538798768741	0.0237475622349862	0.000420427164890259	0.0008474105059438	0.00453302060398777	-0.0054402840155862	0.0311456928859805	0.0262823638881765
Petrodromus_tetradactylus	0.0437698770949484	0.0288300697417696	-0.107239748570677	0.0211363849759526	0.0011108938264098	0.0154609015628752	0.0434878751813092	0.0546997758211126	0.00348356523654625	-0.000745737023167657	0.00438869030245256	-0.0148747346305179
Phoca_vitulina	0.00188465581674894	0.0393674343896823	-0.0565940609390031	-0.0315772069060947	-0.00225949567465882	0.0269181599403616	-0.000888268172347579	-0.0132232484026175	-0.0377058997128248	-0.035877105873941	0.0112036851164646	0.0158619344017223
Potamogale_velox	0.017562572293212	0.0110453126792261	-0.10357565142289	0.0117076214792571	0.00683988960956469	0.00422965115591619	0.0472684934055372	-0.00173047950206334	-0.0117097370023544	0.000555422560748007	-0.0112319492388782	0.0223719303684677
Procavia_capensis	0.102423050965514	0.0422119111738055	0.103775588692167	-0.0575125723494874	0.0260385154092618	-0.0126129957071332	-0.00638899974985067	0.0325986042133087	-0.00138192578272592	0.022363806314016	-0.0123459197578204	-0.0125409934389617
Rattus_rattus	0.0802125406890519	0.0554338763449564	-0.0805097877712101	0.0354767430061316	-0.0260927495400961	-0.00801108130524128	-0.0105131089207942	-2.12321898683231e-05	0.00098325813758782	-0.0320979050863614	-0.0452256244277733	0.00234596477977526
Rhynchocyon_cirnei	0.103562866793309	0.0456929342678292	-0.0697504023034936	0.012091218584256	-0.00502882544129503	-0.0223987291605158	-0.00528529808296271	0.00347748073928714	-0.00256726424331117	0.00483422398309965	-0.021175427079994	0.0179170471999862
Setifer_setosus	-0.027950176334943	0.0180819213768472	-0.0783898971440302	0.0531603427138829	-0.0062936333074064	0.0236429559905046	0.0283107144362832	-0.0214410284178077	-0.00904265247875044	0.0240085202347461	0.0407401389461864	-0.0536465187727175
Sorex_araneus	-0.0479633703283408	-0.103330347024165	-0.0317149255073289	-0.000506420553932026	0.040400524307816	0.0517706049120707	0.0461466761865322	-0.0311274863042902	-0.015853328344771	0.0476138231902264	-0.0271370972832598	0.0495300229603438
Sotalia_fluviatilis	-0.311781336365578	0.124201262418098	-0.0587322417933753	-0.0557195177590398	-0.144377830249313	-0.0611078282854532	0.0481544523481029	0.0408403060396457	0.116537885197731	0.0772928843974906	0.0620673797109565	-0.0489013690274518
Talpa_europaea	-0.00409013628192313	-0.0706276973933819	0.0197613164588214	0.000308619396679665	-0.0123061262695428	-0.0309825329745151	-0.0501679116789086	-0.00453111600597078	0.00780482410144211	-0.0182205617866028	-0.00267285438118817	0.066754254005125
Tamandua_mexicana	0.0441018427294985	0.0972547691526493	-0.00627373599439997	0.0419315112778435	0.00826090251807894	-0.0374423178454021	-0.00372026451418805	-0.0448559124290067	0.0241319348987616	-0.0457139936139602	0.000339408249609009	0.02542306706144
Tenrec_ecaudatus	-0.0456480697676501	0.000136882750851482	-0.057052219978327	0.0168057689036343	-0.0059641680367745	0.0328135093938431	0.0390812570462038	-0.00229925064764935	0.000501248779565713	0.016823841235242	0.0629502636061355	-0.0206170258430671
Tolypeutes_matacus	-0.042693275065123	0.0244811298335648	-0.0379679165148352	0.0463069285362051	0.0588050416529281	0.0742836287358078	0.0202751084845043	-0.0250137523257194	0.0249488715666995	0.0140662323198869	0.0189978378493823	-0.0608839554516414
Tragulus_javanicus	0.0642233547450578	0.00222582341999723	0.104660206322605	0.00831515963850326	0.0179308166573619	-0.0298943078394629	0.0284531242479968	0.0191222994268902	0.0522381202148567	0.0324020926131648	-0.0370334048322006	-0.0173772256673386
Trichechus_sp	-0.226850211206957	0.0514411480219077	-0.0213955004917208	-0.0289687437956779	0.0616664756654452	0.0548133970612628	-0.00782868384280243	0.0382402518841195	0.0256144387423151	-0.0342809236547686	0.00694073615835072	-0.0167167722356754

## Sheet: Fig 3c,f; 4c,f - Context scores
Figures 3 and 4: Partial least square (PLS) analysis of Procrustes shape coordinates vs. 12 contextual variables
PLS context scores
Column	Description
Species	Linnean binomial name
PLS1, 2…	PLS context scores for the dimensions 1, 2…
Species	PLS1	PLS2	PLS3	PLS4	PLS5	PLS6	PLS7	PLS8	PLS9	PLS10	PLS11	PLS12
Amblysomus_hottentotus	-1.03523983174607	-2.42570766205366	1.26278692707425	1.15979293266116	-0.880312260184893	0.102195965448819	-0.385279331540767	0.51420085960299	0.442594595185466	-0.049738169101145	-0.00796167463944595	0.304827539537983
Chrysochloris_asiatica	-0.473487671343104	-2.32046620218282	0.777767000043499	1.32567271946106	-0.232213963003698	0.259112411239875	-0.214336626834614	-0.0288072668380916	0.0457355795757866	-0.141667167362347	-0.141436816077368	-0.248744955037265
Cryptomys_hottentotus	-1.03524316473139	-2.42570214953664	1.26278794885959	1.15980201303667	-0.880305686429688	0.102181592233921	-0.385280182614061	0.514206976269091	0.442585290961761	-0.0497347741914926	-0.00795679983885642	0.304829323336344
Dendrohyrax_arboreus	1.99999725678582	3.32624819634753	2.11119261961169	0.322325478719267	-1.94281977944435	0.727476533724033	-0.288573424865047	-0.173015803388562	-0.0712003816434427	0.967265387178094	-0.48669135631542	0.0973662035331813
Didelphis_sp	0.217889055150291	1.30658629948247	0.440094049605422	0.775492441292557	-1.63073549879311	-0.172526086454142	0.901260748919167	0.108674081275719	0.57267061327287	-0.292913107044159	-0.838042928148513	-0.461333514509434
Dugong_dugon	-4.27837226216182	1.14205160388151	1.27025990570653	-0.521281378315832	0.84664685152637	1.0381099239117	-0.0950562054467458	0.404887701783583	0.170162760731039	-0.141016589769012	-0.233325652309795	-0.0693924159901738
Elephantulus_rufescens	1.38347648445248	0.0885679412982313	-2.13135913507337	-0.206965200719993	0.216627617856517	-0.0570545247557211	-0.167051006388518	0.866327623570014	0.508625382978463	0.203379876931314	-0.251210461666563	0.0540567160535303
Elephantulus_rupestris	1.56283301943119	1.06808189639737	-1.58348186989507	-0.36294747650034	-0.364452526619999	0.288162999527528	-0.0794425929951539	0.485307170478477	-0.154164731738812	-0.580202824736474	0.482875567861254	0.142150232863108
Elephas_maximus	-1.30181155745794	1.20940305551257	0.0260571729193678	3.58484473429188	3.21646822470356	-3.27586390588879	0.203523462122712	1.26017614559115	-1.24533041936262	0.21218742368216	0.564728471059574	0.175665310651435
Erinaceus_europaeus	1.24050886095243	0.000684465589552569	0.103932388621531	0.55176038405267	0.283435268751194	1.12525209230542	-0.776091005181558	0.201401355603186	-0.616363059512728	-0.641580790039144	0.534551878307179	-0.203968808949482
Hemicentetes_semispinosus	-0.219507868093294	-2.28118654131233	0.477685538221175	1.00707954618428	-0.340879280372107	0.0799218490550804	-0.0719168824106344	-0.203569138538796	0.0146948843637722	0.193171765704306	0.0741319388932456	0.135970985799291
Heterohyrax_brucei	2.00968646656544	2.2700912798887	2.21067358652232	-1.03562846702235	-0.800653670292186	0.268841412062544	0.216712598126855	0.553774406575544	-0.0128261815398165	-0.396549121529298	0.604651953729613	-0.0158708383246281
Limnogale_mergulus	-1.49181134809463	-0.233357799105219	-0.617508761370732	-0.961083280149696	-0.984574184710653	0.427661908118165	0.894161524854608	0.223254274196254	-1.35556603068401	0.1600322932919	-0.188347770678088	-0.120264086606133
Lutra_lutra	-0.103525200301418	-0.0943202348568281	-1.16362712361548	-2.71887284852998	-0.614993562710041	-1.5754361170635	-0.868949246277012	0.652089923136538	0.0182223573638995	-0.31545883148644	0.0173323598748624	-0.788986132954911
Macroscelides_proboscideus	1.38341926647517	-0.737253532650666	-1.86029286291492	-0.198117002304603	-0.114143188506923	-0.228655169584809	-0.686295170641977	0.386135466262184	-0.0439145859662374	0.358066457342335	-0.0277976342355026	-0.146493526604997
Manis_tricuspis	-0.0505378937472221	2.04555304757502	1.88272651499943	1.32795389909281	-0.806516618823126	0.529540468790524	0.319754782081485	-0.866767125151915	1.14595003694227	-0.714331770447622	0.240775252220602	-0.351573282709121
Marmota_marmota	0.793847158999094	-0.60367194423969	-0.734961978089192	0.1328944651217	1.18112181003032	0.312830857135441	-1.29097677131178	-0.315340788796592	0.441700058889209	0.346948479555987	0.0316456746798603	0.204501670318378
Microtus_arvalis	1.31529328961493	-1.76573248463872	-0.473027013954653	0.397402735580077	0.42464857474638	0.430185099095664	-1.24046807578337	-0.0729329864246907	-0.536543992947781	0.631304989433742	0.239128032534591	-0.108013502676036
Mus_musculus	1.49477720412893	0.865403010610567	-0.467286261175795	0.223688799515484	0.505084513952187	1.11865973112463	-0.114368028757279	0.506407121151108	-0.0942180370122492	-0.461664057118633	0.526369476011406	0.381173572105963
Ochotona_rufescens	1.61702456861495	-1.42575341548806	1.09607809687427	-2.15016117798476	1.37315867889835	-1.25534106183696	1.88764102366749	-0.113653718242342	-0.232114105343719	-0.365680756425957	0.16287856762296	-0.271072188706066
Odobenus_rosmarus	-2.87810448283174	1.51756912860097	0.33027752575816	-0.144621956685058	1.61009766861974	-0.335305817938603	0.168680156190639	-0.21544765186244	-0.660153327937617	0.144947100317321	0.0662282832765675	0.690572137459893
Ornithorhynchus_anatinus	-2.5330547736853	0.43620400991807	-0.599786707277166	-1.47720727623409	-0.136647084708307	-0.142643907111468	-0.244893945692536	-1.22518158608527	-0.499235588983918	-0.101103597481269	-0.159065780000416	0.102722079246069
Orycteropus_afer	0.0609625545828846	-0.951755189174276	-0.565115457467101	0.627496552989181	0.982275517300028	-0.119284288024307	0.187409124844995	-1.13839301634873	0.526472698333449	0.165797280801171	-0.0310504846501502	0.287023548914816
Oryctolagus_cuniculus	2.06926072250968	-0.680443797939408	0.639305093231382	-3.1832590577398	1.91492875995705	-1.34797139967685	-0.0214294146290071	-0.163876608560778	0.0411377014996046	0.0340082018546426	0.476270344317325	0.150111192543044
Oryzorictes_tetradactylus	-0.219481797391664	-2.28122966037002	0.477677545788553	1.0070085192407	-0.340930700463702	0.0800342767320286	-0.0719102252922416	-0.203616983267017	0.0147676622540605	0.193145210628884	0.0740938080707575	0.135957032880109
Petrodromus_tetradactylus	1.38343705786953	0.0886331500190831	-2.13134704816016	-0.20685778705224	0.216705380186648	-0.0572245485316344	-0.16706107391314	0.866399978897193	0.508515321363337	0.203420036030172	-0.251152796627187	0.0540778169787549
Phoca_vitulina	-2.48775713149786	1.50243937880903	-1.98005412829621	-2.01053356563909	-0.630413782028166	-0.899929421810049	0.303449775072391	-0.724218769232872	-0.0703328150574214	-0.351089661818257	-0.392602887097247	0.0764596746693999
Potamogale_velox	-1.08817446433707	-0.369078087504684	-1.05478461104507	-0.851591445395499	-0.616950738763715	-0.539695451256167	0.261117141821567	-0.659720578973944	-0.0268175031886821	0.244188495983606	0.0395453002061253	0.484788174170793
Procavia_capensis	2.25119386386761	1.76845839098365	1.40807604683596	-1.09365170541304	0.316714866210856	0.269060208023285	0.364709583768079	0.283078833438397	-0.494836469260535	-0.0790945583137658	-0.549514971173822	-0.328690255280725
Rattus_rattus	1.61219726540168	1.36811008845477	-0.00939129931545549	-0.206454257850767	-1.30868083296249	0.196607755008167	-0.72175636946236	-0.350420245336775	-1.2777864433529	-0.0747533488176587	-0.736901582305008	-0.577263826399543
Rhynchocyon_cirnei	1.38337749505441	0.0887316626136935	-2.13132878813044	-0.206695514292268	0.216822857861477	-0.0574814080910898	-0.167076283197402	0.866509288065065	0.508349048276985	0.20348070547705	-0.251065680478105	0.0541096947224892
Setifer_setosus	1.10656611875689	0.0496864433811714	0.811902801703901	1.59768594122753	-0.441061488986413	0.276308710766803	0.595834288745607	-0.959792032117945	0.400593315129129	0.597248254162261	-0.202685327102381	-0.920654498523896
Sorex_araneus	0.596337269386144	-1.31093649355584	-0.578499277041202	0.845365515339032	0.529214142265013	0.229489682317721	0.760704019223392	-0.441249669067973	0.139491346516991	0.281338124632296	-0.0672691156317794	0.16763472740682
Sotalia_fluviatilis	-3.56714848366697	1.5149032434441	-1.58288102932064	-2.51469046503889	-1.2422050028365	-0.691675057020612	0.276781465525446	-0.110073711463734	0.175648232565436	0.223183556634432	0.0126072126587337	0.186053056988695
Talpa_europaea	-1.03524646313666	-2.42569669421254	1.2627889600438	1.15981099920237	-0.880299180877848	0.102167368142561	-0.385281024857384	0.514213029474172	0.442576083270305	-0.0497314145043664	-0.0079519756148094	0.304831088627619
Tamandua_mexicana	0.0620202654087287	2.45835454626314	1.81310823375802	0.630928661764652	-1.02593976769987	0.536569470180818	0.526701013787114	-1.1492579762199	0.365478892980166	-0.753148651137525	0.170518423654006	0.362274734322263
Tenrec_ecaudatus	0.916208921671148	-0.703445046436427	-0.260807280695514	1.07028504254922	0.0606798015236923	0.384578323581309	0.783554464946255	-0.712877492600117	0.223601057936563	-0.127665393913696	0.953968377055031	-0.0729186630258182
Tolypeutes_matacus	1.06100913794507	-0.978592666851144	-0.443900979745423	0.708132760881129	0.864797827627318	0.779417081862578	-0.863735981444332	0.582684586137853	0.0460273374375623	0.142147759981869	-0.19932472542995	-0.291985692187015
Tragulus_javanicus	0.595836989087285	-1.31010906607142	-0.578345907306959	0.84672847752784	0.530200861347424	0.227332266202832	0.760576273325859	-0.440331558950628	0.138094784766561	0.281847699758302	-0.0665374092304487	0.167902475113716
Trichechus_sp	-4.31865589848764	1.20867782910919	1.28260956371171	-0.411532756862969	0.926099575853653	0.864390178453243	-0.105342577486737	0.478815885960593	0.0577086309378031	-0.099984514143586	-0.174407092782838	-0.0478327997584461

## Sheet: Fig 3b,e; 4b,e - Shape loadings
Figures 3 and 4: Partial least square (PLS) analysis of Procrustes shape coordinates vs. 12 contextual variables
PLS shape loadings
Column	Description
Coord	Procrustes coordinate
PLS1, 2…	PLS shape loadings for the dimensions 1, 2…
Coord	PLS1	PLS2	PLS3	PLS4	PLS5	PLS6	PLS7	PLS8	PLS9	PLS10	PLS11	PLS12
X1	-0.0435449042386916	0.0486349117940839	0.0107144828046371	0.0127918622658351	-0.016482363072934	0.0470953172075487	-0.000108893928958795	0.0444050636498684	-0.0444667550066076	0.045563843092149	-0.00263909582502193	0.0305836767962914
Y1	-0.0917897637214724	-0.0336273418638692	-0.0388465406633508	0.118865902077984	0.0500716394086982	0.025438146065106	0.00179586518566392	0.0461810295120074	-0.0128896784954226	0.038339801171841	0.0257222629945699	-0.062115677891415
Z1	0.0200995820745867	-0.0561023395438644	0.00279287670059305	-0.0601417887757134	-0.0521352098516486	0.0277954056757904	-0.0572357846818781	0.108979355827647	-0.0870229485640758	-0.0118034194025149	-0.0599778919893455	0.0899763414677764
X2	-0.0446198593930577	0.0610946460000106	0.115412092374014	0.0361518002634873	0.0806538626802205	0.0143785012238155	0.005107557790849	0.112826928399606	-0.0412819457495046	-0.0265673585304948	0.0756334639620623	0.0551625500859454
Y2	-0.195627397290263	0.017068747543589	0.0318360721698017	-0.0304349161477018	0.0625780794566875	-0.0416278148331636	-0.0700451852716083	-0.0368222572264086	0.0843293957651943	-0.162911016472789	-0.0624004590701251	-0.0525169481863426
Z2	-0.0673476825102677	0.0321230423334218	0.064538363955109	-0.0346684601346728	0.0247827858284536	0.0282573162584047	-0.0145982858217098	0.0503804760269131	0.0675470533819201	-0.0590146291740478	0.0311080792533359	-0.0638832891763322
X3	-0.0259501506621497	0.0327161202204654	0.0764457547090474	-0.0436397200736966	-0.0142344304223425	-0.00382800040946589	0.0309677501623279	0.0278561824959885	-0.000488425203060619	-0.0194163828034573	0.0672299196705271	-0.074163381815767
Y3	-0.0524243331212112	-0.0188407146851716	0.0069535503657974	0.0663856705163112	-0.081908010605809	0.0303090218688548	-0.00437280001617064	-0.0762665168047014	-0.0465025056976991	-0.0398488948774237	0.0230670145417329	-0.023100006461321
Z3	-0.0188533664349579	0.0376519601861406	0.00935901355555908	-0.0114626430231446	-0.066838316400886	0.0455538870581066	0.0118719295238341	0.0148784809225957	-0.0201392371422492	-0.0214479850995933	0.0396499370723253	-0.0426612360801807
X4	0.00992667274267431	0.0764792843798811	-0.0497766729478401	-0.119502526309117	-0.00807021730702373	-0.000951440966318879	0.0312980525217443	-0.0662357778575772	-0.00775518450358546	0.0745660413820401	0.0351812764654269	0.0882516048478749
Y4	0.0633946369342537	-0.00853340917477009	-0.0544396493496451	-0.0631786657792663	0.0117722228072625	-0.046813974033955	-0.0564312973003211	0.0799838014428334	-0.0137758645473538	0.216413434665979	-0.060441571724278	0.0131877276830469
Z4	0.0205272513643334	0.0167058227911664	0.0229328093550634	0.0811176840700945	-0.102522278217512	-0.0417759174935251	-0.0573181643777525	0.123455462843592	0.149607842041239	0.0129412853947943	0.0742767262965348	-0.133081193076778
X5	0.0111632703241495	0.0559484421928218	0.00287904413025806	0.0549671192075274	-0.0514919098889944	-0.000979379424198927	0.0645294395629942	0.026920431824939	0.0553420436433039	0.0443091934184543	-0.0199614452248134	-0.0265492171257624
Y5	-0.0444540931729465	0.0214161743043844	-0.0121472747337219	0.0388742328143684	-0.00446409552162339	0.0474961737017182	0.00274850176591162	0.057905547454328	-0.0204110677860384	0.0634736148756624	0.00896913672820767	-0.0231053621079489
Z5	-0.0669355760380684	-0.00675657165261687	-0.0246456287773254	0.0793966810352189	0.0200391694193969	0.0369250475739098	0.00464717252172387	0.0465806965809643	-0.0100290598817798	0.0656764163489424	0.00909006419277258	-0.0368023600903156
X6	-0.0761091854946681	-0.0407873768831486	-0.0564194482807534	0.135180156743724	0.0572010795705292	0.00510105835148623	0.0105502284544125	0.0328949944613615	-0.0183554784952831	0.0482791590842923	0.00628474326719015	-0.0487954309349271
Y6	-0.0550064812598945	-0.0371965177449576	-0.0631083098965662	0.146072364404974	0.0603261567764377	-0.00570705130004852	0.022771313139179	0.0471493762845994	-0.026563387758954	0.0306245607796428	0.0103941363739124	-0.0365709664809863
Z6	-0.0337828300622095	-0.0328933406220137	-0.0662348487336048	0.15442618221548	0.0674101459100805	-0.018715137919	0.0339333434382326	0.0631219430472345	-0.0306855833207467	0.0230822617353178	0.00549217957194348	-0.0225754563434115
X7	-0.0121342670176967	-0.0291634618644383	-0.0679627639996256	0.163027741685583	0.0766403762619107	-0.0298944358124188	0.0482539725971059	0.0670417977587088	-0.0250970340740518	0.0217391157092082	0.00885456871226203	-0.0113393129744735
Y7	0.00550499219134852	-0.0239133282617011	-0.0647125940256416	0.166028656112359	0.0825717142776007	-0.0409475733673862	0.0649109283854777	0.0619621429028662	-0.0209044856465567	0.0253493644598153	0.00414042751413206	-0.0037722207217817
Z7	0.0212284110180843	-0.0184106566546092	-0.0600663788098176	0.1649675133272	0.0816771244672914	-0.0482311167192723	0.077879228059452	0.0547441648699348	-0.0172678797144721	0.0197690273641997	0.00021735841573825	0.00299132133846228
X8	0.0351091790076786	-0.0136036106266823	-0.0534447806085841	0.161332958570107	0.0750627524864959	-0.0520858290748139	0.0879900218753318	0.046151754407959	-0.0169509085876578	0.0100487749017714	-0.00268406678655998	0.0153739023836666
Y8	0.0465089373128457	-0.0065406661259883	-0.0506407637979856	0.14959482467629	0.066055412479129	-0.0504461251745284	0.0906094470205306	0.0315151038742912	-0.0150257742451611	0.00359421584102804	-0.0109848799181834	0.0239010435649321
Z8	0.0609060949597832	-0.000376267565465444	-0.0456483872860653	0.125594715334869	0.0573183066322511	-0.0563394645642294	0.0996136074504029	0.0191110162890403	-0.0140139613928534	-0.0177141857278499	-0.020236701834298	0.0154988550648042
X9	0.0725027814267773	0.00700379754336904	-0.0391525181265855	0.0980521646499713	0.0407252426115092	-0.0543189725190643	0.0993326788557177	0.0127209202095325	-0.0127554828162446	-0.0264729731900444	-0.038432799178438	0.0189379311449718
Y9	0.0784895987999852	0.0115934241884328	-0.0301422877611446	0.0697174953809339	0.0294790711479966	-0.0527856795003551	0.0930997921032547	0.000677368580461193	-0.0127324980774746	-0.0457850071641374	-0.0470847572794641	0.027248598437249
Z9	0.0852653519932334	0.0134071483923717	-0.0173397458803539	0.044112881826734	0.0147448007598543	-0.0498519869017147	0.0841118456098419	-0.00945229837931281	-0.0194539299458809	-0.045991149157952	-0.0523147191669446	0.0258287797509184
X10	0.0869756269866358	0.0112639096717208	-0.0108345725925944	0.0179900305652159	0.00184967218524362	-0.0435467587042543	0.0705900340603836	-0.00751578286004426	-0.0332448766246419	-0.0368822549037823	-0.0557926373460629	0.0402694221301482
Y10	0.0841833999392426	0.00079792765736478	-0.000734213646428453	0.00186039205437621	-0.0081213955747019	-0.0359290693694808	0.0616646596056333	-0.00800927861530789	-0.0424754215777141	-0.0303803807944233	-0.0529785853585922	0.0438165585848645
Z10	0.0737490776605234	-0.0102241701004829	0.00646219305364767	-0.0131063370506822	-0.0175739859060294	-0.0278984467849043	0.0413472947103319	-0.00547031235262707	-0.0508311396115611	-0.0150778862838649	-0.0618412600086507	0.0682496674907142
X11	0.0601004103696427	-0.0205387443412664	0.00793206380600183	-0.0361773933420835	-0.0228686325923138	-0.0185525216973338	0.0270268867136031	0.00778858560050485	-0.0632301614739013	-0.0169755283139247	-0.0626877411515497	0.0796523926623014
Y11	0.0436782927863798	-0.0367888982539578	0.00377602094173145	-0.044641403937414	-0.02614084397625	-0.00813136717428054	0.00595690604267562	0.0359406387080867	-0.0644484204871142	-0.0164614563977664	-0.0742901344411093	0.0905422052967859
Z11	0.0275280164928284	-0.0539769330346634	0.00200508572207306	-0.050459833070971	-0.0319457748075738	0.00446612179844912	-0.0200755129704576	0.0704649173855879	-0.0805334749949304	-0.00861495928485655	-0.0667256615300247	0.106337067012546
X12	-0.0858274467592386	0.0397815176838935	0.0452113524273958	-0.051317975772846	0.0422116887964261	-0.00748788175349912	-0.0276542570774682	0.0559549211718194	0.0389333115224459	-0.0761908385875752	-0.00803724197224026	-0.0620252870872171
Y12	-0.127877685163569	0.0319336273498067	0.0273114938530108	-0.0466361372963565	0.0494825542276224	-0.0273539412840272	-0.045972230354183	0.0300760121325392	0.0347189773578299	-0.12641562840959	-0.035929552394199	-0.0780581713927476
Z12	-0.1440825633234	-0.00987771520547005	0.0335731618594185	-0.0158760608191052	0.0519313053048116	-0.046596526702273	-0.0801356973600251	-0.0722582069496409	0.0962188152000707	-0.0966705968084432	-0.00409351519122939	-0.0117626538771806
X13	-0.0911066478351758	-0.0234434273518266	0.0385584203496479	-0.0171873385478373	0.0385332905397049	-0.0299954410217923	-0.0720044756622362	-0.0659533743472458	0.0903783950238878	-0.0443964367554794	0.0309463771819546	-0.0117875250789761
Y13	-0.0531017828289395	-0.0328605558374448	0.0385135065222895	-0.0147076187184645	0.0348532426102744	-0.0105345693787847	-0.0717106142894686	-0.0573504799682245	0.0839198014492066	-0.0058312864182512	0.0409406383226921	-0.0116462755121565
Z13	-0.0273156668948917	-0.0345381727542251	0.040111402572763	-0.00441605339025318	0.0330127259439792	0.00827377009394356	-0.0707195497728074	-0.0578749625717416	0.0796146588002293	0.00517454423534699	0.0475418281704808	-0.0102033409983027
X14	-0.011168662365657	-0.0311018585557755	0.0433988033485676	0.0100460985904009	0.0366893248273151	0.0220577691770976	-0.0654597226429112	-0.0689180204372722	0.0781976263707219	-0.00079833168338522	0.0448266226407667	-0.00587665522699953
Y14	0.000122989738848822	-0.0257601485908411	0.0460799091316964	0.0291406131265763	0.0415279466965193	0.0337391688576931	-0.0571293165697394	-0.0842145661137897	0.0841497513223853	-0.010529713296306	0.0334097162870465	-0.00383298955569537
Z14	0.00799387036034929	-0.0190588514683633	0.0492207358626579	0.0451608545838962	0.05264295258545	0.0448598412075119	-0.0449640392451668	-0.106340229153456	0.0966609445746571	-0.0197459992183407	0.0227387726091325	-0.00725658007417959
X15	0.0139864218884779	-0.00870922053943405	0.0498660445108478	0.0521097025942486	0.0603267583881969	0.05652738555649	-0.0324932319937059	-0.124002421672116	0.0996177059179214	-0.0390946779713354	-0.00461328930531129	-0.0131487761744127
Y15	0.0186322633950753	-0.000893412498949767	0.0480030542860472	0.058430423407064	0.0692563194446719	0.0601676715315319	-0.0302173666757413	-0.132489570723861	0.103407127027318	-0.0502031993348619	-0.0216306067498089	-0.0013084404686211
Z15	0.0232217403701349	0.00357646110346217	0.0493637098861683	0.0683264586829868	0.0704941443465849	0.071485919753504	-0.0325596244132643	-0.131227490455538	0.117417455744803	-0.0586210222521724	-0.0278214946462928	0.00931213628956969
X16	0.0287029633918967	0.0110774915733862	0.048757297995565	0.0686263095886588	0.0705248767764169	0.0805295591129484	-0.0310114265232018	-0.12064781967872	0.117568882764123	-0.0677153424944148	-0.0248521807430029	0.015722259154561
Y16	0.0343667273613358	0.0104326068430588	0.0425140942607342	0.0649677927298875	0.0618145199686909	0.08812065944031	-0.0384799301637501	-0.103085970763181	0.110901199119254	-0.0659521096519708	-0.0353405150613289	0.027748797864114
Z16	0.0387920792127449	0.0127837754901662	0.0375985007122446	0.0536519838633931	0.045231929648059	0.0922401614065185	-0.0389034381774935	-0.0855487015909958	0.0998405771576341	-0.0684159562488324	-0.0240129007190703	0.0384755198775791
X17	0.0422561455771916	0.010331777759927	0.0372866765074671	0.041636724472194	0.034162437756824	0.0910440156956099	-0.0383845492554663	-0.0690366521566158	0.074421579298367	-0.0530184180158421	-0.0128195774912547	0.0420902002147494
Y17	0.0434507283833776	0.00055057813397908	0.0309718958997288	0.0227608893436736	0.0113649038484498	0.0828992862641256	-0.0283980104798803	-0.049638460938431	0.0500626905926712	-0.0413411093911333	-0.0220476524636406	0.0484167466255433
Z17	0.040452800093584	-0.0103966781214738	0.0242496866947511	0.00591565970471522	-0.00598848343589826	0.0716559154435785	-0.0281141309782229	-0.0277246263061278	0.0178002362514056	-0.0251880857971572	-0.0302397523390227	0.0612755623001458
X18	0.0316318290609885	-0.0233113701232322	0.0193508954796869	-0.0194069960367438	-0.0239302950545533	0.0598321388938488	-0.0363506822575226	0.0117604284083221	-0.0190544633530881	-0.0177104683108106	-0.0450058615976856	0.0788118633996819
Y18	0.0229176653725813	-0.0413044821230722	0.0112681494614287	-0.0391385899372408	-0.0349356035249057	0.0408335338123637	-0.0458631192164515	0.0569988459089576	-0.0583287149344873	-0.0125316708588299	-0.0455820862008798	0.0973672646768397
Z18	0.0110934920468094	-0.0338912172972822	0.0222091969053666	-0.0458967806595668	-0.028605607249487	0.0264922850247406	-0.0428587046604471	0.111833269063673	-0.0846246704151455	-0.0185545360106406	-0.0241354032710295	0.0848301180670614
X19	0.00156554691985632	-0.0182383273007711	0.0387605066921883	-0.0299287529334115	-0.0101913527786981	0.0255312540750307	-0.0353627050964371	0.118862265455006	-0.070247268854265	-0.0141676069544965	0.000218576270975323	0.0871458780010874
Y19	-0.00920070900691238	-0.00086572290516412	0.0561680084636306	-0.0142878014684004	0.0124885465947738	0.0237877276318802	-0.0270536867093807	0.124204803667878	-0.0615138547388476	-0.0124556260756226	0.0177583665826567	0.0830686066585185
Z19	-0.0205975508946306	0.0199855054389416	0.077775865038274	0.0011221308656424	0.0352854197974197	0.0230474377143668	-0.0124133488435401	0.123198720490857	-0.0556881053174799	-0.0186217435767399	0.0436383081320182	0.0752425530082835
X20	-0.0328284924857691	0.0380438809312365	0.0969407735557303	0.0201341379646043	0.0576736034854406	0.0195583402760972	-0.00500582586022564	0.118989532480514	-0.0461606467986009	-0.0197886692263026	0.0707137865739737	0.0727634325856408
Y20	-0.0241050043861477	0.029130287861299	0.00886348792918928	0.0182809826229981	-0.0562662771610614	0.0353351129658368	0.00118914356045466	-0.0247655139439644	-0.0223512259607865	-0.0134558499370874	0.0219134615499636	-0.0707502131675259
Z20	-0.0347074166692532	0.0106654154132411	0.0113153038513038	0.0453463894790504	-0.0674021721686341	0.037830075148743	0.000450309060050939	-0.0411728483630079	-0.0283159185474875	-0.0206136388186944	-0.000634507159712481	-0.0706419534962609
X21	-0.0503148170702231	-0.0188906943854215	0.000368829176924926	0.0714490785613652	-0.073790059911008	0.0239491217198742	-0.00567072383259854	-0.0891973756010147	-0.0563879603079545	-0.015405809703162	0.00715278662778331	-0.00758327727446919
Y21	-0.0472633471772501	-0.0172563761113121	-0.00197652494845535	0.0674964300251372	-0.0669725622225054	0.0180348926238471	-0.0109691295583939	-0.0842052389989298	-0.0639719260317173	-0.000809270174603592	0.00508242972767283	-0.0103817437375913
Z21	-0.0459837382918628	-0.0141944747021649	0.000261950878252004	0.0623636819303761	-0.0615919181286891	0.00860438710866889	-0.0195167730932611	-0.0789840001690561	-0.0726165254734786	0.0123026795703113	0.00601637531221441	-0.013870055708127
X22	-0.0449648339505312	-0.0120829037713933	0.00238399162482351	0.053983748477495	-0.0570119996226443	-0.00536041357319439	-0.0312621964869256	-0.0691106413283677	-0.0714684140231572	0.0321292120410632	-0.00829908541569305	-0.0137086954056991
Y22	-0.0457045678347612	-0.0141460031903267	0.00594832394858871	0.0450268964514592	-0.0500553098078431	-0.0237565721218712	-0.0411008289672711	-0.0587483674750062	-0.0718554155909332	0.0387014326677284	-0.0129980490323019	0.0013386830369831
Z22	-0.0468916270125469	-0.0163028345442448	0.00800139180692677	0.038668303983984	-0.0451854135208892	-0.0396859041973711	-0.0455200782646061	-0.0512626170520623	-0.0700538387309185	0.0451771373786869	-0.0130353364459643	0.019137904413678
X23	-0.0483812626918822	-0.0236239734401488	0.00788855038873057	0.0341821820547132	-0.0447380460735038	-0.0460255564953913	-0.0529817082157129	-0.0478293711033918	-0.0577768648150318	0.0345964126129561	0.00567567328019771	0.0306570728367613
Y23	-0.0454090757273815	-0.031554813964577	0.00797144190235291	0.0282195886817677	-0.0484482753158416	-0.0501330622764012	-0.0552000241905718	-0.042559850250163	-0.0676111940176604	0.0357741426418139	0.0169843401476264	0.034276846786047
Z23	-0.0363731157962555	-0.0403618898933	0.00610348394672931	0.0212952219554244	-0.04840070013017	-0.0464741762764681	-0.0644629408723107	-0.0298078251195115	-0.0468206658971581	0.0476490824126163	0.0191245519691976	0.0357841451166222
X24	-0.0254587836809918	-0.0522057812302768	0.0048193433845932	0.0105852482414232	-0.0462217108151533	-0.0419243110825984	-0.0715110482020588	-0.0266038447184816	-0.0268551016359003	0.0555899871377184	0.0425156442192638	0.0414754160230605
Y24	-0.0125629900332277	-0.0594047669576538	0.00567086566754973	-0.00141563056405709	-0.0345766281854513	-0.0368356257530022	-0.0751361694548295	-0.0251564184022877	-0.00874500482739624	0.074006483454166	0.0612851449809917	0.0323873709141821
Z24	0.00280180064216588	-0.0572597415023854	0.0125259393454157	-0.0137055990976287	-0.0254561320416068	-0.0262935898460855	-0.0716247305582438	-0.0250057335608129	0.00742136890797257	0.0797084836701012	0.0861738054552846	0.0242360407250814
X25	0.0146171053009779	-0.0519358419068132	0.0241745201012773	-0.0216157132586486	-0.0180386201514245	-0.0171295174127554	-0.0595270015024263	-0.0149936492471031	0.0167620971733179	0.0815138275929259	0.10979520068393	0.00815103742961233
Y25	0.0180448149040937	-0.0391067788607256	0.041279688613433	-0.0343509760072095	-0.0234660309200274	-0.00499273688097371	-0.0551184963081195	-0.00328390782961563	0.0205673665571167	0.0837977865783646	0.116507260175185	-0.0202127813744254
Z25	0.0120290258484638	-0.0174315337079441	0.0584371028479514	-0.04276593283588	-0.0380849972992016	0.000700755341778434	-0.0341554811640521	0.00647717898742684	0.0199436843942641	0.0661895414764952	0.113335387815932	-0.0530976715312585
X26	0.000226496262175061	0.0045079859640702	0.0700649531984964	-0.0468404867382533	-0.0508557774211621	0.0041820326897497	-0.017365363650649	0.00978614281182092	0.012207811130808	0.0485871192100394	0.0936309308115279	-0.0806035728203025
Y26	-0.0117787468976031	0.0183892963099264	0.0766863862748935	-0.0521761714976183	-0.0467178097399881	-0.00134041346098902	0.0015426569600262	0.00603491656762821	0.0158363467255303	0.0108534082533189	0.0789346245957684	-0.0974253458260227
Z26	-0.020770304051368	0.0253899719959173	0.0778385227251568	-0.0497544713988466	-0.0357622230665449	-0.00132111298451362	0.0155201084081696	0.0116292673626326	0.0202044908299392	-0.0135336518197143	0.0770255484289868	-0.0946853043008223
X27	0.113606555786609	-0.0700082848969983	0.0141145747209507	-0.126022372068637	0.10623249427509	-0.20371207048528	0.179308517080173	0.0684820768785053	-0.0060547722198395	-0.0207830152124346	0.0472819816262641	-0.116257288204562
Y27	0.0988269887964649	-0.0693361966292568	-0.0152143658250484	-0.123132090661953	0.0706402540809625	-0.130700083590461	0.14178562021741	0.0363325259493024	0.00340811856592704	-0.0243968222960191	0.00933937798363798	-0.108386359936928
Z27	0.0850029182698698	-0.075246809080367	-0.0370228639854162	-0.122894157859725	0.0370201685081982	-0.0667052357259355	0.112506707205311	0.00757618673642544	0.0149015530156826	-0.0408782254036227	-0.0213560735028328	-0.0978563590835427
X28	0.0702443672535993	-0.0879887540047374	-0.0552427600416275	-0.118474857605449	0.00313521113926531	-0.00979718414462058	0.0725082758666468	-0.00882419244419025	0.0270293660465943	-0.0497657859834317	-0.0497208169785892	-0.0827455266232515
Y28	0.0562250859997858	-0.107048423733881	-0.0660415326233363	-0.108746678298177	-0.0231805680668126	0.0326078878563666	0.0324487706626998	-0.0244332801985869	0.0362007296020673	-0.0467034222199317	-0.0790492573854241	-0.0730720273005253
Z28	0.0481294379377108	-0.124095325814589	-0.0716457029166338	-0.101211028727181	-0.040218285372898	0.0528186911099813	0.00421665060123721	-0.028035793167357	0.0349836359587156	-0.0559108464278294	-0.0853988307412601	-0.0615020880937465
X29	0.0394679659601996	-0.137714392327246	-0.0673484944120579	-0.0888564525139071	-0.0523624511450924	0.0556850713779758	-0.0190777285590741	-0.0187974750667127	0.0266678402449655	-0.0496244718090438	-0.101791723106907	-0.0517818161111079
Y29	0.0322756615749576	-0.138159254944149	-0.0550901911664296	-0.0729302863648569	-0.0613877705851406	0.0477288238870268	-0.0359283689159419	0.00314034221746337	0.00651775181634148	-0.0437849172621153	-0.120953585810192	-0.0474913839161063
Z29	0.0318694678034115	-0.12735343731814	-0.0315973843393034	-0.0500391675050935	-0.0664390974924542	0.0330684743492441	-0.0485482009183531	0.0174343298125187	0.00237100176307175	-0.0470119511140836	-0.10576714540007	-0.043686418302647
X30	0.0370854962321581	-0.110725808661486	-0.00112152692338357	-0.0292257625926697	-0.0776510959741921	0.029116152148902	-0.0606327328457444	0.023838126259402	0.00275949342740018	-0.0297123977589511	-0.0781895617321839	-0.0245840648171792
Y30	0.0382254369786453	-0.0811835333292938	0.028627782314932	-0.0173784440899911	-0.0851294353530369	0.0150889890065628	-0.0667707591380624	0.0372637081825732	-0.0025431689457658	-0.0217111360572384	-0.0602546211144265	0.00356495728191003
Z30	0.0402000027978459	-0.0511062247918557	0.0536018525048487	-0.00385849147200923	-0.0765063517542921	-0.00346026565623455	-0.0593084698691014	0.0489824073671975	-0.00971800094342475	-0.0147714208088084	-0.0429029149647189	0.0096831651826715
X31	0.0436780306725229	-0.0178685529072512	0.0719054884587102	0.000978690009785926	-0.0841778456297266	-0.021105878651242	-0.041751755363364	0.0557218411118153	-0.00795287392612135	-0.0151189029419492	-0.0190168607599555	-0.00116265677572758
Y31	0.04266622633706	0.015455180288686	0.0723110937419553	-0.00391136974656515	-0.0743669879076855	-0.0329720471250449	-0.0313351834229088	0.0487555826318832	-0.00585277046270436	-0.0071545685298858	-0.0124723313857664	-0.00738648651952654
Z31	0.0397152423169859	0.0423286250364905	0.0617531235715382	-0.0112320148657594	-0.0605512774514169	-0.0296412891553158	-0.0359058339702322	0.038849859466027	-0.00730155152659826	-0.0211367609579448	0.00890368281894982	-0.0317087762356924
X32	0.0297726860934308	0.0593998242146609	0.0302833016411858	-0.0240935939823872	-0.0188707593951016	-0.0415687693686863	-0.0286424758335398	0.0230217840852017	-0.0144152643116305	-0.0250080669488957	0.0365278082131764	-0.0293975693610559
Y32	0.0167740946690728	0.0727511688795224	-0.0152403884231535	-0.0389323557615389	0.0216909801999667	-0.0570056861910435	-0.0245511440588418	0.0156427042789332	-0.00762702775130682	-0.0627417901670147	0.0549143993946009	-0.051972026308586
Z32	0.000107975911439647	0.0759829566629681	-0.0620746678437331	-0.0524385610916138	0.0509148360082184	-0.0612994686204403	-0.0199623326949075	-0.00635102243717228	-0.0109406051278694	-0.0856130485482556	0.0755038905553635	-0.0490451219496491
X33	-0.0193123865530814	0.0775882831427342	-0.0996028369210386	-0.0566828298518646	0.0790032681358099	-0.061371277107799	-0.0112365887957947	-0.0181062823140661	-0.0184311554797307	-0.0987865549023099	0.0813491340401208	-0.0276032063364495
Y33	-0.0320945742602265	0.0798953024586804	-0.119849654297509	-0.0632913223492778	0.0855615950933766	-0.0567597909732462	-2.50938802903651e-05	-0.0256173732112694	-0.0269309847510066	-0.0838330746993345	0.0696539403952578	-0.0110960784731596
Z33	-0.0386831691419549	0.0805740776624369	-0.128031772491135	-0.0652285585865753	0.0715049812683671	-0.0475672906581076	0.0082474439794124	-0.0406661643716584	-0.0318852339828895	-0.0551857877711264	0.0604034860262923	0.00143228332432647
X34	-0.044116796687207	0.0815470268403106	-0.123581035306749	-0.0628563177905885	0.0509564496318789	-0.0269966299382991	0.0203381041028145	-0.0491083075807534	-0.0278488791388481	-0.0313151613935697	0.0641461892807913	0.0184049088600395
Y34	-0.0455519697031099	0.0830779125327643	-0.108853832910638	-0.0608786838618861	0.0233250992566349	-0.00331489462565875	0.0367894799745785	-0.0537077025332591	-0.0230870197415787	0.00329128241872965	0.0587120901745846	0.0337630343963115
Z34	-0.0414078186182948	0.0803255689674882	-0.0910621639433516	-0.0585582284775901	-0.00432815292399366	0.023533026171885	0.0513416215789298	-0.049423779225787	-0.0175930734109617	0.0321901207852018	0.0549741842456605	0.0488834979788835
X35	-0.035317740803983	0.0714166199889863	-0.0630347128972607	-0.0547154343650711	-0.0344726007524327	0.0646028912051081	0.0726818433396799	-0.0479342966350682	-0.00949572160680679	0.0615139650416626	0.058567680460346	0.068487934539059
Y35	-0.0252819883074726	0.0550635687150527	-0.0408041446914271	-0.0517953303136402	-0.0429129675416823	0.0948103609090871	0.0921954372352027	-0.0391978183036741	-0.00350156394974323	0.0782256543022627	0.0406715797240259	0.0690736087873089
Z35	-0.0186543903134554	0.0312019189801721	-0.0222097445579291	-0.0555693499743358	-0.0395574273321898	0.113622317407742	0.111912013051052	-0.0303725604434282	-0.00755648012423239	0.0901391320867003	-0.00459857155360216	0.064533823146388
X36	-0.0138635029457627	0.00594285683974734	-0.0200317301870999	-0.0676938148348072	-0.0204204195713987	0.119128779110842	0.112343121105518	-0.0235733763761741	-0.0196452444137844	0.0902701761487682	-0.0500067884887728	0.0363926570686376
Y36	-0.00981143798492283	-0.0139993413308894	-0.0274560474442405	-0.0869163219330344	0.00890699580295337	0.106452636976214	0.0900601158267016	-0.0136661432119111	-0.0394485513620062	0.0912271430271615	-0.101129401141793	-0.0169267432190774
Z36	-0.0094942239845814	-0.0268009363879408	-0.037200925808154	-0.0968669476931406	0.0442708387896438	0.0854559138396381	0.0493602927337792	0.00101289775563858	-0.0619976255086639	0.0908647615694254	-0.129894785723511	-0.0496866310420375
X37	-0.0125689443585194	-0.0262906333960115	-0.0400487725980846	-0.0958525327415057	0.0645449656228788	0.0521174888446755	-0.00392925030283725	0.0125441170063748	-0.0770089471216508	0.0966257466115291	-0.117388476734081	-0.0609201922561545
Y37	-0.0126219007831112	-0.00236779581064497	-0.0269302839014502	-0.0796429913440868	0.0560530052380244	0.0290097927890934	-0.0574013665582274	0.0220204002373141	-0.0866616189362804	0.100073276148939	-0.0919510917385892	-0.0346606122056889
Z37	-0.00663644855157688	0.038865844203092	-0.00563852877715859	-0.0548903777543676	0.0385594515137515	0.00978785777506387	-0.0789419002430195	0.0134108750984359	-0.0838857251795866	0.111121142909078	-0.0840657960954282	-0.0116656459946777
X38	0.00209154521990145	0.0797184303763722	0.0323393666608114	-0.0229823986499095	0.0232536535516487	-0.00911508375470991	-0.0748771431920315	0.0174426717412458	-0.086661711345539	0.102579062957107	-0.0231893123089223	0.0568844084185354
Y38	0.0141241390270565	0.115177443341654	0.0550811740502619	0.00197920753870291	0.0199680685409197	-0.0286689284176264	-0.0284354082912389	0.00790389966733078	-0.0721445704166212	0.0349201162008185	0.0025455210781238	0.0946654240992938
Z38	0.016689713013933	0.128597437505613	0.0516127563309429	0.00222785968543724	0.0286874566563304	-0.0507757195930012	0.0413703958735419	0.00854929713872161	-0.0352572256032351	-0.0490467986544072	-0.011288198330135	0.103285042224232
X39	0.0168950999816725	0.103841951486889	0.0194716155478574	-0.0138847828944759	0.0425781700952614	-0.0656906372522719	0.0957104882010197	-0.00795797408061948	0.0127902767656914	-0.0936841149117461	-0.0280796178848659	0.11149975755813
Y39	0.0109403481574842	0.059926334933999	-0.0291258387067622	-0.0456696262569769	0.0410895870221459	-0.0605362510141735	0.100502636746494	-0.034423429317593	0.0594682569453911	-0.0603432936868686	-0.00823528526116633	0.121817909203668
Z39	0.000909084024961556	0.0469969751948811	-0.0599572152558041	-0.0857576266050611	0.0189842775484288	-0.0363472067029322	0.0480155958986974	-0.0629763732727026	0.0405745528518881	0.0345119748837292	0.0411285797964978	0.114310488913232
X40	0.00491471250937413	0.0695075837446416	-0.058047788237428	-0.116076910864551	0.000647487207430729	-0.0118175693474526	0.0280793936908548	-0.0675134606568822	0.000458824503833032	0.0766474277211928	0.0432894782111401	0.104526043850453
Y40	0.0388548964163942	0.0493853579532494	-0.0212176685745344	0.0390248308228188	-0.0743924988920655	-0.0281558282980409	0.0543263465864935	-0.00796120328418799	0.0612267782214852	0.0620148392352458	0.0115395635879826	-0.0586111128435737
Z40	0.0376944020181655	0.0332061066240837	-0.0100510139604936	0.0419589815587538	-0.0815220853868986	-0.045556931372941	0.0187195200835656	0.0230826854784281	0.0736070580865306	0.0604004522581409	0.0311543565019624	-0.0696158741240771
X41	0.0239788762005538	0.0269490043990858	0.00775138499363205	0.0523444333735641	-0.0860357683648052	-0.0545261705129041	-0.0220989925630922	0.0612629398588902	0.091869122385185	0.0501893547403163	0.0526360986868653	-0.0856142462062793
Y41	-0.00774329682926839	0.0326722043830888	0.041017486968374	0.0675910787593915	-0.0726661669252929	-0.000298345742948698	-0.0291803413127031	0.122373666149261	0.127985536694942	-0.0191548967830739	0.0254936615997075	-0.104503889455907
Z41	-0.0013758497184539	0.0403049743256983	0.0217960411191634	0.0599591321628907	-0.07643341513271	0.00575712140385732	0.0052054989798888	0.0852793760973711	0.0921971833102488	0.000351204485313281	0.00397388285555485	-0.0789757753440863
X42	0.00217862031462612	0.0473915444718344	0.00927580867606924	0.0665260712799649	-0.0569225030980137	0.00353745875197526	0.0377848079319121	0.0600502021419783	0.0726114027309966	0.0196417699404946	0.00739604333351822	-0.0479186999840481
Y42	0.0136486194007722	0.0504584290081511	0.0228485450776005	0.0390699570981632	0.147736637175563	0.0435464645932926	-0.0650120322930809	0.0664253574001375	-0.0458098491434113	0.0426115182102687	0.0177021438145186	-0.056958961600642
Z42	-0.016203409906968	0.0193734054714012	0.00546672206031206	0.0289101171540886	0.0746893597426602	0.000769669386285442	-0.0129950072763776	-0.0300803336056399	0.00291960009156558	0.00531195069103186	0.0192552362186104	-0.00688632601752273
X43	0.0232977917282244	-0.0138146274968906	-0.0268073590023432	0.0329684117359222	0.0417403322265695	0.00818985174242982	0.0185538999689646	-0.0124675985813849	0.00183823847812336	0.0268607200304461	-0.0357046553583484	-0.0510795365231876
Y43	0.0153311340198003	0.0434282604634806	0.0262069399721892	0.0858859154593802	0.17413799151036	-0.00754640291925812	0.00335980700129148	0.0551449582699098	0.000366816125475839	0.0721024446486896	-0.0436711373046093	-0.0402263227536039
Z43	-0.025156779066809	-0.0187349610361827	-0.0450475363117169	-0.00515811221770383	0.0467247194347992	-0.0294281890739328	-0.0054283207305126	0.0353716364384424	-0.0111803146965929	0.0502647887757214	-0.144931492157426	0.0401572833937917
X44	0.0552045212206073	-0.0473149734239926	-0.0686469209347999	0.0194965056375305	0.0622326498924545	-0.0130985215381037	-0.0545344878518786	-0.0448884854036795	0.0204743894017043	0.00978804960045401	-0.00279437168463839	0.111687147922094
Y44	0.0946610685364386	-0.0241095791985495	-0.0446285737010158	-0.0261852813845538	0.0296346137384023	0.00684888400550054	-0.0212953119915063	-0.0872105075832387	0.0712713342641206	0.0905333563974124	-0.0108788762966684	0.0323032602948761
Z44	0.0535819855880503	0.109667957721103	0.00752921005502409	0.00258537805241521	0.0428463056470903	0.061382813149603	-0.0238745554042053	-0.0300409793644768	-0.0188382463167182	0.006630899097895	-0.0529476986198244	0.022303977902864
X45	0.0259200600394872	0.0686374033978476	0.0271355310788386	0.0164808876454425	0.0527083910189636	0.0629040052973329	-0.0434964261468437	0.0234846656370806	-0.00378610259922482	0.0110218432141808	-0.0472864618840445	-0.0483441713110197
Y45	-0.0408992863614752	-0.0538052311640737	0.0140917089740064	-0.00874501359238604	-0.016867739050183	0.0544837070882504	-0.0789956035684442	-0.0691894717705036	-0.0712735647192881	-0.0290088455269887	0.0842407455539621	-0.0475080329157675
Z45	0.0104022364398539	-0.0745021926417833	0.0200107315198794	0.110414176593663	0.0463927913459227	0.0442299725457654	-0.00556386083231357	-0.055379506945691	-0.172722454909203	-0.0089199253214797	0.0402208832920667	0.0811037955628876
X46	0.11456566137058	0.05214089878819	-0.0560209651770314	-0.00926780987610133	-0.0699451378019454	-0.0023793099776407	-0.0459528511920446	-0.0123324933387078	-0.000772603596692362	0.0669480660501959	-0.0182435393378883	0.108248273011882
Y46	0.00755652886277915	0.0460268304348158	0.0384381689859277	0.0332553957134914	-0.020313035484507	0.102502692876693	-0.0367742344790055	0.0576361098122569	0.135966825233178	-0.0603011242100042	-0.123652571627121	0.0561766434825011
Z46	0.0143514934368736	0.0483658412678981	0.00990760922580405	0.036892912838254	0.0914243715438654	0.0348802804583437	-0.0343185410157844	0.0141914216469281	-0.0157343524936656	0.0291882058988786	-0.00463091170067528	-0.048219096184608
X47	0.00296396752456561	0.0345732854901531	0.00745097909102693	0.0396858347928659	0.0734454931000216	0.029036405693136	-0.0315460748252252	0.00218105138684956	-0.00852846662391785	0.00299006058075083	0.037918029496279	-0.0186855560063507
Y47	-0.0125214114342156	0.0164738409036635	0.0114090831308185	0.017279906379103	0.0722800478942237	-0.00657679142919299	-0.0115971132428019	-0.0759368148961639	-0.0180689304129027	-0.0174047393144565	0.0592714737094948	0.00871838527129638
Z47	-0.00061295139336827	0.0183028071322627	0.0197533167730157	0.00383886476650396	0.051649754653698	-0.00356540256875136	-0.00967732692598544	-0.0967704608258427	-0.0242197375763792	-0.016733235356886	0.0560360404929676	-0.0043415310092785
X48	0.0168570551013607	0.0233322710594952	0.023364268451612	-0.0103479780336409	0.0309766349318369	0.00222327978736097	-0.00362526437812288	-0.102086659257576	-0.0365177005685538	-0.0258236871907531	0.0600285122814004	-0.00996024196089553
Y48	0.0336635217116446	0.0278617520317368	0.0223295638894143	-0.0240534130727443	0.0132545409090545	0.00426305684085445	-0.00251579603459922	-0.0889369721350131	-0.0497951837555576	-0.0343811759134565	0.0467844847819953	-0.0160752786377529
Z48	0.0515174086824674	0.0287110164617996	0.015957133648075	-0.0327168949400978	0.000708528668339751	0.00421490230370705	0.00190306820203523	-0.0673210486465148	-0.0602275296356776	-0.0502241776923787	0.0425839003152901	-0.0241451852291017
X49	0.0680395878191603	0.0240385197671606	0.0076426459648246	-0.0349370774463457	-0.00632548668492169	0.000873485607638334	0.00473890868754064	-0.038767950867955	-0.061173382544528	-0.0588680203150193	0.037969508104243	-0.0282584026710531
Y49	0.0840680579151808	0.0156151640836098	-0.00569136790082842	-0.0359910809412243	-0.0151038998734218	-0.00391876135796544	0.0121898020462672	-0.0113451757669019	-0.0601321931712758	-0.0625652137528985	0.037352189205265	-0.0382864926172873
Z49	0.0940726418079482	0.00288791052969085	-0.0203293596291667	-0.0341065353165061	-0.0151582588548078	-0.0173390736753755	0.0153367560567608	0.0109000170319274	-0.0554872046990765	-0.0557668629275955	0.0275237574041411	-0.0596697584224456
X50	0.102344197790018	-0.0104624517537019	-0.0319914467042886	-0.024130358488128	-0.0204198238832341	-0.0179828563206149	0.0140877434507845	0.0264552580174646	-0.0549141292424168	-0.0520609154059108	0.0229686533858476	-0.0649324660550128
Y50	0.102711844805393	-0.020562346234482	-0.0453607716519438	-0.025067684414912	-0.0156534515453379	-0.0264971449351485	0.0229288689027696	0.0440870078026354	-0.0626650472814475	-0.0450003873923318	0.0144339371944281	-0.0726880459898529
Z50	0.0969535193096475	-0.027052642007116	-0.0570142598960558	-0.020002743200029	-0.0172716740315692	-0.0302311243509097	0.021466370480757	0.0519357068935804	-0.0609338349002816	-0.0360265580597765	0.00216884125437237	-0.0649543185867343
X51	0.0930567101679954	-0.0349845061242516	-0.0644116959041521	-0.0056298586481731	-0.0205841868566037	-0.0296374854708342	0.0283144469739281	0.0491248634748599	-0.0557916318697936	-0.0219389409596111	-0.0173279258873267	-0.0591322913641953
Y51	0.0846215508949596	-0.0341083722074845	-0.0689292141074657	0.00180064439358717	-0.0140461100055291	-0.026419525770655	0.0351998429733247	0.0468717764034711	-0.0449090463689275	-0.0205515987948652	-0.0290487491170348	-0.0523257608708741
Z51	0.0747443378457709	-0.0343575111603976	-0.0677257807026908	0.0100829627669576	-0.0023717718080021	-0.0307458237405685	0.0417002984691599	0.0307710185622045	-0.0353806878478791	-0.00769978468019449	-0.0348643437428084	-0.0585196035867692
X52	0.0653493754670662	-0.0319395416824714	-0.056381143079947	0.0155712053227236	0.00920474593068278	-0.0255296805412315	0.0432001277058264	0.00997684600222749	-0.0267689318653987	0.0100907533773636	-0.0348184472020941	-0.0606449832442325
Y52	0.0592399547571733	-0.0280281696396165	-0.0463396402230053	0.0185446325763346	0.0190198439881805	-0.0180051466054145	0.0469483320182023	-0.0063855695427034	-0.00999791769498615	0.0128203089106871	-0.033067115474417	-0.0628533472553681
Z52	0.0498648057074597	-0.021195417895796	-0.0355603490628631	0.0243063560389899	0.0265341388030157	-0.0109971008668405	0.0387973478939469	-0.016038479210397	-0.00590713011579026	0.0231911647449085	-0.0306517606573637	-0.059508982312697
X53	0.0396006326157853	-0.0122015551433416	-0.0263052183035381	0.0328239945994327	0.0295169656428316	0.00441995401489866	0.0248555941281116	-0.0170466903098129	0.00740359169477661	0.0224189974740912	-0.0233759967601027	-0.0578759574979877
Y53	0.033131512582294	-0.0357264887825906	-0.0548736917631003	0.00874926115411861	0.0644785597301461	-0.0180506083093163	-0.0283340635211505	-0.0199746881629776	-0.0033099069882836	0.0386966035576812	-0.0370434163918042	0.0785919021612113
Z53	0.00945082821984046	-0.0272580111847452	-0.0453898766212885	0.000755710882764503	0.0529529718416012	-0.0250470564902483	-0.0170319269378302	0.0110252408995212	-0.0236617129609943	0.0504720516083925	-0.0922022025498869	0.0413184691708351
X54	-0.0807468320674676	-0.0256363991773777	-0.0389695898005654	0.0165216495693433	0.0416449094080633	-0.054076836100085	-0.0234742542523885	0.0110664046340797	0.00795918913323151	-0.00168157905878527	-0.109519672668998	0.0730598551484878
Y54	-0.109201258681867	-0.0316486727488085	-0.0260339632138305	0.0215070599461914	0.0246358656603118	-0.0624965676985353	-0.0144066979555493	0.00872235727869038	0.00647989739322666	-0.0190777265406674	-0.081271062205656	0.0705809425653173
Z54	-0.126925416256148	-0.041318096539745	-0.0185386664785266	0.0193928583654821	0.015183520753462	-0.0622570715171499	-0.0206960092861647	0.0344602268174337	-0.000776253671037247	-0.0124793174990598	-0.0834063282700568	0.0764729028207913
X55	-0.125044766364737	-0.0434953043108366	-0.0130683586364927	0.00436714983055256	-0.00542496109247166	-0.0706614162352948	-0.0127290418384073	0.0618093378567729	-0.00571238479459574	-0.00982601004306531	-0.0618657350080449	0.0859522073590057
Y55	-0.11816802881497	-0.0488329913207065	-0.0131231477822203	-0.00299770405824505	-0.0162583328902027	-0.0722709664730544	-0.00898249857307201	0.0731573074484966	-0.00301200924468781	0.00280021953554739	-0.0341048432296985	0.0972235527629756
Z55	-0.11223632210564	-0.0491013832467637	-0.00837998800614377	-0.0149864785534525	-0.0282769686248142	-0.0624691298783315	-0.00597730653841745	0.0734720346716336	0.00187283991047931	-0.00572883159720455	-0.0204964374715957	0.0987128897186035
X56	-0.102432410944014	-0.0488835458586273	-0.00574232770243772	-0.0207644065330374	-0.0362694790705052	-0.0517081424593418	-0.0115461289128668	0.0832067578624518	-0.00200289461545139	-0.0148690675066649	-0.00761311808164686	0.104621367981881
Y56	-0.0890097835389512	-0.0508924192155736	-0.000411311956656308	-0.0169236813815312	-0.0343201931083669	-0.0419521311068795	-0.0141775969054251	0.0769655957996735	0.00596473452145743	-0.0115156215579134	0.0160381719276017	0.10857519624904
Z56	-0.0747564064729561	-0.0499332516245222	0.00505222225577093	-0.0126011575838627	-0.0331395269513248	-0.0286254662554192	-0.00621938742034379	0.0637026265926023	0.0171106809390975	-0.0122130985825875	0.0213929444055324	0.0941921329762761
X57	-0.0595717678154977	-0.0453975171931544	0.0066591783536675	-0.00955344207667128	-0.0252609332554251	-0.0191118658712004	0.00532436923275474	0.0415243560456663	0.0227300820383839	-0.0156547619694469	0.0287631073800624	0.0799178527564743
Y57	-0.0444300389883791	-0.0415480855705995	0.00759541809472798	-0.00316029107366901	-0.0144424388345418	-0.0112394525633307	0.0153442923861197	0.0156319969377851	0.0331114434231774	-0.0164830047642406	0.0331727694967917	0.0646370408802653
Z57	-0.0311460633907007	-0.0360519140896925	0.00827783765765753	0.00205204598251279	-0.00332206507422632	-0.00535374395840636	0.0256416157178716	-0.00939238721781606	0.0410753183083517	-0.018701267662294	0.0419967259591685	0.0515975917289522
X58	-0.0184473028825433	-0.0281920564339553	0.00860750838112546	0.00903720486639673	0.00521007277005577	0.00302351032440524	0.0347651660430999	-0.0338774959911914	0.0460781467973555	-0.02345540770809	0.0461363457167809	0.0336914460691751
Y58	-0.00737046532549908	-0.0216713834558152	0.00742788512547075	0.0158027829396812	0.0143925303492959	0.00845447020420651	0.0403266833758035	-0.0555897123594868	0.0481905551030208	-0.0166809717352883	0.0467062750868689	0.0152394356327417
Z58	0.00347189904498934	-0.0170179743302087	0.00131978477775224	0.0212650960436532	0.0145649860977712	0.0133027942052509	0.0465475143628496	-0.0753652593593884	0.0507612001237446	-0.0113104373848037	0.0401212296450021	-0.000231032090478147
X59	0.0102527674411667	-0.01250681177331	-0.0045923015693645	0.0314263108246442	0.0181263567046066	0.0163497309904909	0.0440350575918719	-0.0852150246529116	0.0455299647403203	0.00176593762097216	0.0267869153720433	-0.0121948049832661
Y59	0.0125771639269991	-0.00993646997371781	-0.0105930271121608	0.0337627466790958	0.0220675998759145	0.0196350622741609	0.0330946161141625	-0.067578937388388	0.0292284214516767	0.0171009339529421	0.00460287401473459	-0.0237299573149032
Z59	0.0155160349333754	-0.0175199591434832	-0.0239770197349783	0.040210596347502	0.0390444948969199	0.0105204083611466	0.0154900045162262	-0.0256988246889755	0.00110489798973621	0.0438902060790972	-0.0117794527470712	-0.0256751767705067
X60	0.0216982762052966	-0.00714434280113165	-0.0173615006882557	0.0417332960195748	0.0586885386617771	0.00826349507340818	0.0030883181601558	-0.0103813806035423	0.0202717799179772	0.0517268884992041	-0.0533644582338371	-0.049127104644313
Y60	0.0219027032017303	0.0063442136126223	-0.00856220873745198	0.0411790244347432	0.0823911420796978	0.001783906501655	0.0132489646057468	-0.00928091855926859	0.0123008796242467	0.0477274799044992	-0.061206355640597	-0.0677656125451778
Z60	0.0219216807525211	0.0189985843344704	0.00243207750537634	0.0502948910039616	0.100292602366098	-0.00130731729049911	0.0159922760173689	-0.00185627317513269	0.0145083756295434	0.0565973829515168	-0.0614588277647084	-0.0718360094685079
X61	0.0217687979390803	0.0280840708218136	0.00812823660859685	0.0594853112797762	0.125180805306273	-0.00655088204891857	0.0098452229716607	0.0147660487021066	0.0142435633433103	0.0624049209866431	-0.0636846171485097	-0.0736142799133116
Y61	0.0202262049949325	0.0383343249922873	0.0167186191665735	0.0679179568848503	0.148895553632896	-0.00808313111364682	0.0114609141336692	0.0351917409255878	0.000582427259191539	0.0618138558334493	-0.0618254151320157	-0.0692481360807651
Z61	0.0289549500944472	0.0735378982073342	0.0218181687802504	0.0187853164843429	0.0693811940493384	0.0410496891578959	-0.0453081304247679	0.0126565365206417	-0.0114053461882507	0.0151278700786928	-0.0431076078977703	-0.0543454243628717
X62	0.0354062688054807	0.0902395032164621	0.0117205571406858	0.00914341733060135	0.0589846674084108	0.0430472849638701	-0.0444711325362879	-0.0230656948371836	-0.0215418272343	0.0121482786805615	-0.0422173828674661	-0.0133984980470341
Y62	0.0496684176781216	0.0977346664888191	0.0176802036318417	0.00160774665954475	0.00462710015279841	0.0710066197820436	-0.00365030140753701	-0.0303946359891568	-0.00873568873846192	-0.0161022637889087	-0.0514141123784848	0.0396039110046231
Z62	0.0413048325604012	0.0855989773537876	0.0276300205025273	0.00168170815647809	-0.0191706498009547	0.0731394732303957	0.00961713612169501	-0.0178396332312215	-0.0127800735800267	-0.0268872415910061	-0.0401214572703775	0.0320551718012453
X63	0.0311764667948585	0.0774087362469337	0.0360902296295142	0.00275930020748821	-0.0404771288891559	0.0675103838652014	0.0202746362508711	-0.0029171978113576	-0.0170984680626064	-0.033358761560967	-0.0311134451475223	0.0255767969777251
Y63	0.0208430162451157	0.069135419441145	0.044064160897652	0.00588086402739798	-0.057492425046988	0.0575537326316821	0.0259065247021819	0.0234883313610487	-0.0200499894849858	-0.0324324034804549	-0.019831853779384	0.0228689462374316
Z63	0.00705914050864275	0.0568917204120317	0.0520419691913985	0.0119042405617397	-0.0756785777987283	0.0450631545006708	0.0295365272565093	0.0428325018759837	-0.0205327715995903	-0.0313586997959307	-0.0169501106468532	0.0202778334525314
X64	-0.00657118812428111	0.0447811088623182	0.0549467109811258	0.0190796288635463	-0.0931654642471882	0.0355835888470599	0.0321317042382897	0.0679349719429107	-0.0274880710042026	-0.0320628231901979	-0.00363690463406516	0.0246100617802672
Y64	-0.0206766729837907	0.0351673151483321	0.0566844188679304	0.0249049632146542	-0.0988030914744148	0.0238572081841219	0.028370796141012	0.097273538407649	-0.0332960916635155	-0.0436491138218403	0.0161272436523654	0.0233783875555073
Z64	-0.0371627149179954	0.0264838248450815	0.0530531192899364	0.0284274309872413	-0.104634406710664	0.0121843281505527	0.0275113568934959	0.117899261537927	-0.0378669074213926	-0.0531038313485224	0.027576269514304	0.0172007615109245
X65	-0.0513422834016402	0.0224538287856035	0.0519575160103977	0.0310591853794019	-0.10748282271145	0.00439316521963567	0.0251021603836951	0.118643110634643	-0.0457798563046733	-0.0583945346475446	0.039009392288502	0.0113167490120708
Y65	-0.0609934520479433	0.017747583254853	0.0498926352236406	0.0291365693264144	-0.108465928866063	-0.00415666482958694	0.0181934949412539	0.115745580883154	-0.0463232156829961	-0.0587050267997943	0.0435624858163497	-0.00486510325232748
Z65	-0.0680182399521675	0.0185834814434815	0.0426376398613149	0.019188897127249	-0.101122957860278	-0.0168126384227789	0.0229155143536175	0.108945076792131	-0.0431156535387147	-0.0587283813443467	0.0377607020837812	-0.0046640929639654
X66	-0.0695242837722583	0.0114678870491072	0.0314700429763505	0.0152546918713637	-0.0829333033909443	-0.0315430513278313	0.0227793829524805	0.0842037612371663	-0.0499453612994875	-0.04129402013848	0.0354185733269808	-0.00461400318416691
Y66	-0.0621339784386685	0.00803432612413041	0.023093511840055	0.0127420356277961	-0.0566278832539964	-0.0421084921917099	0.0207818135676734	0.0565902954854797	-0.0525281387887193	-0.0284838982929714	0.0458597369854518	0.0113007084923144
Z66	-0.0488772602904534	-0.00393998899304956	0.00947373580150124	0.0103088556382792	-0.0312525274958597	-0.042440831276954	0.00930309314579915	0.0299802846101979	-0.0441918118239874	0.00536476567357887	0.0392276510568238	0.0296366962811822
X67	-0.0208798230798752	-0.00858063725184816	-0.00754385866921377	0.00973135523233052	-0.0178367376350694	-0.0308828596757371	0.00962741197698969	0.0056803399771106	-0.0197314782305434	0.0353551048195542	0.0252479815274745	0.0397109009551731
Y67	0.0151281982195644	-0.00485538014412636	-0.0196575668397151	-0.000645916248703618	-0.0153604333088291	-0.015584146715438	0.0113554078791146	-0.0169499367626068	-0.00421804952185326	0.0687505410221321	0.00686702229906216	0.0312001122609042
Z67	0.0496440255730452	-0.00744333699262667	-0.0262060746461363	-0.0136126676197801	-0.0104620776289502	-0.00364880957156955	0.00888508480800321	-0.0468081078290695	0.0207551258290345	0.0853920922899906	-0.0104997684360377	0.02334210410449
X68	0.0734154892149123	-0.0167953414357639	-0.0321910388798632	-0.0191571733394381	0.00400704834108733	0.00515180320409394	-0.00198982733500482	-0.0694927536376732	0.0476092626453695	0.0864419571486701	-0.00980343752837781	0.023391336006038
Y68	0.0297932672802145	-0.100143951628855	0.0115730817700106	0.026096963608485	0.0134688305737534	0.0425872708817437	0.0295699509705226	-0.0627556462997392	-0.0846912211748145	-0.00972843944159084	0.0592695161020683	-0.0497941868632758
Z68	0.01459565803184	-0.0756833090236097	0.00870187624221634	0.0219726680822785	-0.0371964032991418	0.0800134301662999	0.0343501458233749	-0.111881720899801	-0.0513207297979406	-0.0293030445143167	0.0238146687518704	-0.02635892718072
X69	0.00613073750273042	-0.0472715326050053	-0.00095719148316379	0.0244514604898057	-0.0653208880098068	0.0837536657575264	0.0163012458401643	-0.119482557684302	-0.0359551779159805	-0.0358089049689812	0.0211623114894763	-0.00563676174364461
Y69	0.000502630098615058	-0.0239813188308936	-0.00406004882107768	0.0221836055130338	-0.0925379207909151	0.0854851793832134	-0.00858636240645418	-0.123796441407718	-0.00955652793375813	-0.0293704679619542	0.00892221999350834	0.00784844082218679
Z69	-0.00298177175882299	-0.00490180639748877	-0.000607699786343755	0.0261456356727276	-0.103148516793943	0.0698391691566229	-0.0185432662741016	-0.117807152533133	0.00991904762468014	-0.0162175660954223	0.0110866079447718	0.0184505812461715
X70	-0.00308159052492131	0.0089927773609281	0.00468180293187606	0.0253731527565095	-0.102490478774033	0.0390066826997447	-0.0169496029896291	-0.102201563967479	0.0291100556023469	0.00175869840459785	0.0208896166881349	0.0280911412762774
Y70	-0.00266440459029965	0.0233569420709363	0.0130015948057079	0.0215688696072197	-0.0940198234512207	0.00301550941350239	-0.00867236614425847	-0.0746332250879639	0.0386463191022993	0.024465433700972	0.0343761109961225	0.0293537117935027
Z70	-0.00160496794219342	0.0368287417461782	0.0210199896950479	0.0164054384487252	-0.0807183886493143	-0.028162589581937	0.00113078752706934	-0.0356650069929842	0.043954790096716	0.0463966839620695	0.0461138586875871	0.0265474246424686
X71	0.0010159614575376	0.0432547553167127	0.0261536576316752	0.0124545466815221	-0.063204877442526	-0.0515150189123888	0.0134255929938658	0.00959317296638614	0.0554622254272218	0.0507164534236766	0.0703464705934647	0.0146665967213572
Y71	-0.000475277030004235	0.0511289280601722	0.0317323402124379	0.00957021459062628	-0.0471637859353337	-0.0665245941164487	0.0272373386122824	0.0462690873199588	0.0608293300290625	0.0442863050663119	0.094569295932043	0.00499267856021309
Z71	-0.0103443939694863	0.0582482591661834	0.0278898295588947	-0.00113017567131889	-0.034942200025562	-0.062972740545879	0.0352420326653094	0.0526044674970934	0.0748009211431698	0.0264859132802063	0.0927797628966506	0.00983310740229138
X72	-0.0216084282980115	0.0610991172901857	0.00597896581784746	-0.0177924936910121	-0.0200840807121384	-0.0485763476857148	0.0216588270187014	0.0644438009621398	0.0877346995421961	0.0341358424215215	0.0754461119799574	0.00439093260333894
Y72	-0.0334047348941808	0.0665648996682159	-0.0258005158513439	-0.0216537878982195	0.0115832487813642	-0.0200056847160298	-0.00548826481487107	0.0713742500360129	0.101082089633209	0.0363437863180049	0.0669509235801099	-0.00164209903423818
Z72	-0.0466153621633411	0.0708305447710555	-0.0705605189805026	-0.0320246928533966	0.0355526648255131	0.00417163048763767	-0.0303125285254939	0.0707971215008514	0.0971675277475514	0.040586230804839	0.0611572732923208	-0.00293717264121108
X73	-0.0548787326942058	0.073428773559896	-0.109408479179767	-0.0448927068490849	0.051659204344386	0.0246034932242266	-0.0422478933595627	0.0522796733820588	0.0739632260692841	0.0304628393597206	0.066666461098642	-0.0122576945599029
Y73	-0.0647507032800453	0.0702220612529024	-0.127192403647724	-0.058060143835096	0.0800589473069587	0.0362946336980767	-0.0257625046441142	0.0180436570862562	0.0381951511516057	0.0242682456005174	0.0654004153277124	-0.0276317905481299
Z73	-0.06887308503551	0.0624305062022468	-0.130806515090778	-0.0634561723591424	0.08764409638451	0.0409579577512919	0.000489824448823229	-0.00834315717321092	0.0196875479614589	0.0196915706757519	0.0640915200046334	-0.0343857696187004
X74	-0.0760280416556485	0.0412678069180893	-0.10853710047184	-0.0676698828876676	0.0854816937849477	0.0493766307108046	0.032980798802235	-0.0190946199722184	0.00778648188987976	0.0014310081246852	0.0517450763360183	-0.0411638698326088
Y74	-0.0747564259985947	0.0172645868576224	-0.059481786728838	-0.0625903976307952	0.0599574884361968	0.0675755762655198	0.0697248141358074	-0.0223924243676341	-0.000781474600983527	0.0124921937440213	0.0391898539020789	-0.0396668211791615
Z74	-0.0664906922579664	-0.00965510625764807	-0.00971798892369136	-0.0539705159881709	0.0343309112581612	0.0857445767792103	0.101816171458797	-0.0195259185632026	-0.00451280593117147	0.0306312901487201	0.0326152174579606	-0.0348179579060496
X75	-0.0607113721836667	-0.0340119918364161	0.030297577538559	-0.0456619462828066	0.0142903695960008	0.0948440848473013	0.120722406936499	-0.014031728977231	0.00813227603305167	0.0385142021409525	0.0269257479933386	-0.0182316310872698
Y75	-0.047806999403699	-0.0575195528927497	0.0692602365496001	-0.0396669215933938	-0.0061662983621412	0.0989547752994043	0.132436885794939	-0.00385499404866502	0.0157323973607465	0.0485828040010849	0.0210906061775665	-0.0126048732353722
Z75	-0.0392881904625379	-0.0816351846463707	0.0998823259587667	-0.0352958871435261	-0.0128240646405091	0.0992222340658575	0.131236368208776	0.00195577950800856	0.0246163199243758	0.0499070232466365	0.0169499762942293	0.00556547544604302
X76	-0.0315075572386675	-0.0996212052135812	0.120185358981818	-0.0394301079679526	-0.00819813069945077	0.0895809216015782	0.117678448215725	0.0110196483014485	0.0179748542918141	0.0391460126342259	0.016045366710796	0.00048086440150003
Y76	-0.0231876356302355	-0.113531422201483	0.126595593498114	-0.0511677037299015	0.0141300315056399	0.0637568684964591	0.0889112045025829	0.0244985285897508	0.00548654246446223	0.027543183156751	-0.00158646238065144	-0.0166853145220245
Z76	-0.018507655438597	-0.115560997365516	0.122754765883656	-0.0641898946035039	0.0392933115762656	0.0307752933431905	0.0433762270448117	0.0188079314988556	-0.00885754352443101	0.00908480904264336	-0.0323086802443168	-0.0466536751087533
X77	-0.0149819016936552	-0.102739152207924	0.105005290722472	-0.0699989092913238	0.0623201225192678	-0.0112541266874823	-0.0198750819334558	0.0224222737094961	-0.0321104863555067	-0.0120332612995244	-0.0697723236152888	-0.0894255378795056
Y77	-0.01471161442897	-0.0762091065537489	0.0808173892486696	-0.0751082135548588	0.0684157372116834	-0.0564849055368737	-0.07727348141057	0.00937186369813708	-0.0444082115216073	-0.0152047301971356	-0.0841952553791366	-0.111421316008625
Z77	-0.0135310181062435	-0.0356189844985558	0.0624567634436396	-0.0668064954990026	0.0502694260582422	-0.0896819731175813	-0.127693271272349	-0.00863021756019256	-0.057666016893662	-0.0136299968470009	-0.0761646910249568	-0.123016838543889
X78	-0.0133101531235969	0.0108640770459184	0.0425942551996069	-0.0436527032677836	0.0161141083731631	-0.117877061016794	-0.156764996202772	-0.034908635572339	-0.0586337963306611	-0.0122126674358612	-0.0543103237269062	-0.116868444369611
Y78	-0.00971009310644048	0.0538976861196829	0.0339606746624318	-0.0160354026901686	-0.0230013662974774	-0.14058396870248	-0.147269444808867	-0.0556969512799768	-0.0537718432241186	-0.0110688588979603	-0.0231425083364265	-0.0710072930767765
Z78	-0.00100200704241919	0.0759446940668025	0.0289533746478345	0.0108650969159366	-0.0468230286931538	-0.154701418603721	-0.1011304343171	-0.0496141830527121	-0.0331760005042793	-0.0258569751825962	-0.0150901723970065	-0.0249163320025934
X79	0.0089454890873765	0.0738104762251045	0.0227583540636457	0.0285544545348291	-0.0494982983569396	-0.154619831196913	-0.0376979315603993	-0.0454312807091466	0.00362974624045901	-0.0569790270304692	-0.00191418846523208	0.0104124575843213
Y79	0.0142932225302232	0.0384952960729893	0.00760197444425972	0.0332023084396295	-0.051078558054046	-0.145925217062366	0.0304310646389614	-0.0286362388788342	0.047711188122062	-0.102605086467141	-0.0126434794469282	0.0326886466011044
Z79	0.0125783501906193	-0.0291210153429517	-0.0255307446872471	0.00255060779409009	-0.0352960999845789	-0.13821782251547	0.0679589061370181	-0.0111563448894438	0.0882136069836028	-0.142906548208707	0.00021643067188098	0.0117166881458396
X80	0.00305390312343761	-0.0954071311256855	-0.0566003888674168	-0.0334135086397452	-0.0199513408676096	-0.113863658879329	0.0506007813413366	0.00781826112222757	0.108132522709308	-0.118117689682756	0.00277304918160068	-0.0122879652413074
Y80	-0.0161989319164304	-0.141707131622279	-0.0754912554511328	-0.0687703596840722	-0.0151236208615999	-0.0700779605794719	-0.0228198293937934	0.00986358863833191	0.0959699548097295	-0.0525763193662206	0.0432123089071486	-0.0371324400090154
Z80	-0.0320827758759618	-0.122555126730663	-0.0530467229507361	-0.0771844181980101	-0.0208209690651945	-0.0133956482953379	-0.10848080456938	-0.0154469275594432	0.0248985203741553	0.0297126231620363	0.106596905018954	-0.0304186582255742
X81	-0.0348142483835536	-0.0620948276331561	-0.0103457030947343	-0.05564885342949	-0.00994590298960699	0.0303239738012701	-0.123485827496843	-0.0432697419394196	-0.0652259648638505	0.0486087890565425	0.126030406260277	-0.0394488951274991
Y81	-0.0323642212528858	-0.0416137435723288	0.011475641040276	-0.0325240458918527	-0.00782354390988765	0.0504503170188785	-0.087192082578172	-0.062240679565644	-0.0927000005053894	0.000394627858960371	0.092795660125611	-0.0550746283051366
Z81	0.0602443570698228	0.0345436655462926	0.0189270945228799	0.0447224326392302	-0.0934047194445476	0.0964661875090341	-0.040168750315555	-0.00951553529090716	0.100227494749881	-0.0119760380299845	-0.105964725458773	0.0696129374566593
X82	0.100968743673805	0.0382262235265223	-0.00873545188301234	0.0371634623530682	-0.130247084793407	0.0770143824904063	-0.0383915653681288	-0.0506695211821236	0.0775857179842375	0.0247998911591834	-0.0797631820108229	0.0704645644635855
Y82	0.123971360112113	0.0431888873609544	-0.0381346159558907	0.0163568099720412	-0.108577535180295	0.0349893700882322	-0.039554492622171	-0.0302052718637981	0.0532901806129405	0.0448465543541211	-0.0379574577592867	0.0849713622701165
Z82	0.0712943779325965	0.0579222151646042	-0.0242121115823916	-0.010016699651227	-0.0130434101715608	0.0123902049347058	-0.0465055394016681	0.0581444890919621	0.0175936507191372	0.0342844871399696	-0.061938251826159	0.0823453375015566
X83	0.028979123526562	0.0635995043359076	-0.00625899266501729	-0.0274177161195807	0.00724936579861886	0.011396992175353	-0.0492401175096028	0.0943247203126176	0.0266202474808308	-0.00310949316470679	-0.109884623445052	0.076713004398153
Y83	0.00425945908070119	0.0567509502306433	0.0176179817107485	-0.000615430472281177	0.0109642909376849	0.0445439411657859	-0.0510545469660585	0.090026113888702	0.0781437228787459	-0.0397093089168097	-0.1239921009973	0.0691767965030882
Z83	0.0495068799834275	0.0758102149735262	0.0488006916193616	-0.000654764894529922	0.0340292919421944	-0.0469827955211968	-0.0097162977676377	-0.00212857247626548	0.0324878277980055	0.00964574985836519	0.0249309800130566	0.0575701611533549
X84	-0.0495039252105276	0.0814776392990943	0.0538239516966537	-0.0274599492499855	0.0314752955118018	-0.0648096621839555	0.0539527321031036	0.00410661487291317	0.0424511772441352	0.10847073966884	-0.110948776905585	0.0723876622490936
Y84	0.0703262376513898	-0.0325836021979227	-0.0299417814585073	-0.0282512702574865	0.0151963259203173	0.00177762277853155	-0.00625497218777146	0.0109373263841893	0.00589708720513703	-0.0489931679227193	0.0954163080795635	0.0525866787161002
Z84	0.049496457566789	0.0110493176871146	0.0464427194257859	-0.00725723027498158	0.0645687712619598	0.0219737532128943	-0.0558993762361054	0.0760371098945711	0.0278897378055318	-0.0473965577781542	0.0630800710967524	0.0327157370682073
X85	0.0246052367474643	0.0373877656800052	-0.00345768850597708	-0.10222656315581	0.0667979702543439	-0.00473993394572361	-0.0473428170899764	0.030141102021985	-0.0363029141419143	0.00890316382638229	-0.0251399362140806	0.019179778496752
Y85	0.0557113580180575	0.0281942228534455	0.0247154593553158	-0.0644209468160817	0.0526705674937128	0.0495645820501097	-0.0922295551402073	0.119027419463591	0.0228466204003278	0.00975898535167852	0.00597456498565016	-0.0594480592591145
Z85	0.0548827848757785	0.0158685004066951	0.0470801213381968	-0.0484383765034523	0.026897777669109	0.0254926568133951	-0.0298629083609554	0.0601516050215903	0.0255035013790457	0.0283301818413311	0.0275084415187838	-0.00530339076561763
X86	0.0147642462098473	0.0662146969689853	0.0903482033367023	-0.0103443984201981	0.0612589500071479	-0.0146578955773049	0.039827690685015	-0.0262945395142558	0.0441923058449379	-0.0496447598538937	-0.0654060291369632	0.00130467790779929
Y86	0.062919236572758	0.0748953661651191	0.0640438152837242	0.00729770481002437	0.064935677207205	-0.0278745742419459	-0.0187685116613494	-0.00216066856295497	-0.00572418364668184	-0.0285402306376004	-0.022025421368071	-0.0191200048006248
Z86	-0.0492094727607702	-0.0376598115498473	-0.0132157824195419	0.143504595217929	0.0551702668343959	0.0550282828541792	0.00227529158574561	0.0424389903283053	-0.0546248077220524	-0.047147475365515	-0.0425642365012445	0.0262857300021191
X87	-0.113085652582279	0.0379408509121399	-0.0116728012258192	-0.0452725051660776	0.0788939820410282	0.104501967253855	0.0838493479946484	-0.0120663100392134	-0.069647500204628	-0.0239456902895672	0.0854160447738159	-0.00766426642715515
Y87	0.0740137432510029	-0.008438096903221	0.0882655577729442	0.0542458412732083	-0.00370212342391547	0.0660601149032722	-0.0327780939881472	0.0570252594293265	0.0922121316497544	0.0329722880163144	-0.0514923078804766	-0.123278465383729
Z87	0.116722730665842	-0.00807094349821261	0.044598839716189	0.0510751110162823	-0.0347704563535562	-0.155446978174865	0.0311189986469011	-0.103629956478432	-0.111831965432094	0.157397442952076	0.153451191924157	0.0193581578994931
X88	0.0248663213335522	0.080483177294129	0.041972461015175	-0.00966702191196054	0.0251274097320697	-0.0512542674092022	0.0224873265427926	-0.0148517624501202	0.0430308153748364	0.045679136513983	-0.0267159122312026	0.0574536795531008
Y88	-0.00906253711918943	0.0798723305591938	0.0509350277100203	-0.0134603541511937	0.0286122269326092	-0.0563872494573765	0.0386124525403161	-0.0177019555879809	0.0398840121568326	0.0806323527887445	-0.0713634486773475	0.0644437510351962
Z88	-0.084180798325075	0.0361625633876111	0.0425976814830405	-0.0277658071858224	0.0333255736746465	-0.0573499036211108	0.0445590094598538	-0.0209891586992377	0.0526606576826159	0.102500362655963	-0.0932283435406119	0.0385024016346995
X89	-0.104237918969094	0.0037237820826082	0.0355996158799022	-0.0232530243613104	0.0179561296179765	-0.0552354370665379	0.0424520302845287	-0.026516020667679	0.0586436295723278	0.0955691627482878	-0.0885351471414426	0.00846401325126264
Y89	-0.1168381055525	-0.0174711999168874	0.0332776737505905	-0.0182548008135721	0.00973415059039632	-0.056502921147985	0.0367898073860996	-0.0239491504749802	0.0587567316647069	0.0962194888932149	-0.0633835370230161	-0.0206795488937943
Z89	-0.126751650036405	-0.0353531572414062	0.0279429703466888	-0.0125361659788883	0.00316696876904106	-0.0523609434213512	0.0331558846489209	-0.0344715896805709	0.0476820824076113	0.0954650807464457	-0.0625831097768442	-0.0305518221905557
X90	-0.125974035920662	-0.0482434814997501	0.0214477521110533	-0.00977486080579474	-0.00982266461535378	-0.046969681217747	0.0160803687779377	-0.0272655610183025	0.0449441425115506	0.0929846589686924	-0.0611321378504274	-0.0290686907002547
Y90	-0.120284027735739	-0.0578389582659929	0.015332815550075	-0.0119053272611571	-0.0139755996146136	-0.0435862673258829	0.00840027664787757	-0.0308035611674869	0.0327836862033041	0.0917398999774758	-0.0540366192353295	-0.0304228228203272
Z90	-0.109515562397246	-0.0636443939108443	0.00899079366439495	-0.0152683023537695	-0.0138273740722514	-0.0437730863850051	-0.000234815753464602	-0.0353615345028367	0.0258632556513544	0.0883472209842532	-0.0550618366152415	-0.0335273712436159
X91	-0.0944572688613283	-0.0678948508249988	0.00531657557995477	-0.0156315138322763	-0.0158340110439501	-0.0404775476634316	0.000731536702110597	-0.0349267299159474	0.0176737035637362	0.0737486893553476	-0.0482603789304803	-0.0235086242664157
Y91	-0.0801095345857275	-0.0710313464365015	-0.0020438635498897	-0.0122418105652083	-0.0179993974048046	-0.0355175354615195	-0.00368104206978237	-0.0336062794955897	0.0134973536763122	0.0691903019780398	-0.0452448421159694	-0.00873017449434408
Z91	-0.0634545073908945	-0.0751587759022435	-0.0114587691941168	-0.00999490822049827	-0.0198436925647115	-0.0316703366987159	-0.00359073159959109	-0.0358626260562756	0.0121455839304393	0.0537764694843498	-0.038888218201426	0.00335845349543212
X92	-0.0453751423815595	-0.0754579772994967	-0.0200064859347379	-0.00842151075696006	-0.0235774668551812	-0.0275778501812921	-0.00133800732739917	-0.0355174855807758	0.0107514334273655	0.0386329693626714	-0.0312024769851194	0.0154154839616903
Y92	-0.0261191278471068	-0.0750395446583206	-0.02848696405693	-0.00633502822531068	-0.0283668411267966	-0.0242157248059312	0.00577855371391732	-0.0345993698760037	0.0125408514280099	0.019714167761052	-0.0260166412922663	0.0242259060293785
Z92	-0.00806687803665086	-0.0707226556239149	-0.0351131588477194	-0.00996505794024568	-0.030324027362481	-0.0223670923848314	0.0160161703777958	-0.033945727450142	0.0153374534612925	-0.0036744097098956	-0.0168695079115648	0.0347059555955216
X93	0.00992091494551425	-0.0670201388765834	-0.0377198737319932	-0.0115899092907917	-0.028306227550656	-0.0248343558160305	0.0270965493641446	-0.0392872540647428	0.0148548637669211	-0.0182222651978741	-0.00661496673917938	0.0349496295493141
Y93	0.027748554665257	-0.0610421277692387	-0.034577272971506	-0.0175355915427807	-0.0221412015706522	-0.0255469637091716	0.0365161372098455	-0.0456679548931586	0.0169615382985868	-0.0293735677519456	0.00763237573469826	0.0453319363351715
Z93	0.0457384319909137	-0.0562830878346937	-0.0313275443135031	-0.0289780314558275	-0.0135851453710798	-0.0190456462350804	0.0452354424230683	-0.0426060492217777	0.0285334334122362	-0.0510539059578737	0.0270360102102595	0.0436098504752262
X94	0.0595072055316925	-0.0525648017288879	-0.0294362537964605	-0.029303200943541	0.00469674149924738	-0.0184819476982984	0.0441146142769085	-0.0258723583285873	0.0304939336585291	-0.0601712646564283	0.0510240842084787	0.0396436039923516
Y94	0.0697977764992281	-0.0464498811683133	-0.0242336473831418	-0.0236934822931382	0.0168433528690884	-0.00761973845495546	0.0255188022146868	-0.00336936725436475	0.0305067093506741	-0.0622834853486976	0.0944667867953878	0.0395687844184249
Z94	0.0513859317775877	0.0297326905359694	0.00449750992223324	-0.0729871833149962	0.0449049924725762	0.046183342012507	-0.0814354659554069	0.0821802131065607	0.0153935944417092	-0.00578192124147595	0.0212867539647246	-0.0193130699063584
X95	0.040133857897166	0.036662329449239	-0.000247203254432796	-0.0851123376193802	0.0530485026303581	0.034468263552061	-0.0596160391885732	0.0557797595039652	-0.00584157733622314	-0.00627890344849846	0.0116102346933059	0.00272119463804943
Y95	-0.00868132085339588	0.0272235341754186	0.00536649122812719	-0.0979753356471655	0.0760544616507383	-0.0246389170979093	-0.0435412718890226	-0.00599126414183634	-0.0316300415336812	-0.0181020022317472	-0.0256998431904755	0.0504301805235247
Z95	-0.0257446904393844	0.0205609587818134	0.006141378312295	-0.0940147667562772	0.059304931564583	-0.0257440277730785	-0.0301025528738722	-0.00585058228847582	-0.0315724987889148	-0.0564317315495684	-0.00569464041676203	0.0703494646163384
X96	-0.0325659809981473	0.0176571661455099	0.00129314627905434	-0.0828941372792601	0.0421213967166299	-0.0159283350611428	-0.0180377999475052	-0.016622281397992	-0.0220921054892175	-0.0843701258294888	0.00161010783382725	0.0680445966958056
Y96	-0.0322942461893092	0.0217428035815702	-0.0028333344414601	-0.0680345410082177	0.0206944420525034	0.00338787861307146	-0.0153328281550887	-0.0259240005319175	-0.0267190449793907	-0.0924919763768728	0.0120212913861204	0.0564057679080657
Z96	-0.0274600558421511	0.0260862341888627	-0.0176652880687323	-0.0539094303790811	0.000941541305527214	0.0166159080428856	-0.0181747627736778	-0.0232296227602296	-0.051128771651381	-0.0830944353349277	0.0131244443602584	0.0310824360400422
X97	-0.0224838177311874	0.0350661113307531	-0.0285821987061012	-0.0406377069759397	-0.0206768529685299	0.0352175280564357	-0.0190626967821465	-0.0160187214891162	-0.0814313466753572	-0.0746044832826739	0.00192467569306502	-0.00371194072075335
Y97	-0.018952977868255	0.0457414771412683	-0.039346371286073	-0.0293566461996495	-0.0351144287638567	0.0446882374397448	-0.016450713744765	-0.00787706729425281	-0.0994438299188956	-0.0804661428809063	-0.0209882503729315	-0.0375274500886211
Z97	-0.0142017749694352	0.0496580330017301	-0.0485506422439692	-0.0096653470317179	-0.0399143980568087	0.0489818468131283	-0.0126663693167936	0.00160468574619146	-0.100359917902783	-0.0782071892529825	-0.0287922011350575	-0.0611901639359917
X98	-0.00603917274028627	0.0496313613641229	-0.0591258565779008	0.00477205163790461	-0.042678805316974	0.0545462912655293	-0.0177936868047043	0.00367995529702084	-0.102460641640524	-0.0734570830976246	-0.0163687094935645	-0.0752522060567799
Y98	-0.00221913809681951	0.0422711178301456	-0.067810294522176	0.0191689885663151	-0.0437123956840931	0.0553843840496756	-0.0345497050106667	0.0201712854394796	-0.097606595286506	-0.0568734819016642	-0.0273517514928319	-0.0819781564180754
Z98	0.00240470366953639	0.0350685708677988	-0.0776597144744366	0.0318116336807981	-0.0489037695482117	0.0573384027796543	-0.0501595515759335	0.0296458506819948	-0.0803591942087488	-0.047307321555669	-0.0417073711065654	-0.0806669161413977
X99	0.0114371023398114	0.0266968051806159	-0.0836321083359699	0.0415591868112318	-0.0533113113341439	0.0644348651325292	-0.0626060677528298	0.0328355140109298	-0.0535604018732414	-0.0476469798894359	-0.0516331411909653	-0.0832317300711994
Y99	0.0193511284818386	0.0154048449422682	-0.0892177342509773	0.0440969153351364	-0.0504691020982788	0.0622487674800036	-0.0602880739944294	0.0307399094525782	-0.0249212753264385	-0.043775635178646	-0.0520376795264592	-0.0701707251621376
Z99	0.0293886435124516	0.0070436685931951	-0.084789585167255	0.0491060386845487	-0.0448348267046763	0.0620122994391724	-0.0530197555506855	0.0324296152288155	-0.00217788454489586	-0.0573900993405537	-0.0323861901850057	-0.0455240538701142
X100	0.0402043679649505	-0.00220080912100489	-0.0788325749787555	0.0475571362741109	-0.0378780255137561	0.0557294761550259	-0.0415547971745052	0.0301776240196478	0.013358981313356	-0.0610121039617764	-0.0209655111058213	-0.0209581219961317
Y100	0.0498591094964527	-0.0123314493279848	-0.0686768181909845	0.0436902307761312	-0.0252915724462789	0.0538703473051732	-0.0257710217478427	0.0296099134942242	0.0187923770350644	-0.0595953584026197	0.000289054836611793	0.00477868822423247
Z100	0.0621293938936685	-0.0235876556243523	-0.0536286075026657	0.0334542666202076	-0.0124433472680375	0.0429522613882064	-0.0214578089695997	0.0298787404224907	0.0173102495613811	-0.0543896261438098	0.0280072351058111	0.0176822377115997
X101	0.0713666593653308	-0.0303899780877623	-0.0404639992555874	0.0121587167861573	0.00587254982690825	0.0286026964027808	-0.0134670673834328	0.0224073139023976	0.0201716659476824	-0.0572994977480515	0.0648386033377856	0.0329139843090941
Y101	0.0655504221430373	-0.0274433163144553	-0.0164931890496513	-0.0259290823058152	0.0221972905885267	0.00605589760311183	-0.00219965116657804	0.0116785430425532	0.0241208010549813	-0.0580108942009357	0.0958866513160953	0.0411715449739349
Z101	0.0637344116788078	-0.0226736161576796	-0.00243922096610529	-0.0288030547395263	0.0320639056453462	0.00822031128119231	-0.01123042738775	0.0133696862936776	0.0269342413773707	-0.0692487807208709	0.09660051668811	0.0350978793799783
X102	0.0619523119779711	-0.0177762640626358	0.015173431454506	-0.0299923765062531	0.0419872798497458	0.0112666737399655	-0.020021576539745	0.0233719947495139	0.0222037992662247	-0.0758956981295637	0.111608995898515	0.0313144087838463
Y102	0.0585784711464775	-0.00848578696036819	0.0267510829654969	-0.023342136646894	0.0428497874755038	0.0168284683360382	-0.040191394213911	0.0374926607550775	0.0197455104582981	-0.0579626184898343	0.0965891806151551	0.0387371261363443
Z102	0.0566411526771178	0.00211946894719909	0.0347197546347761	-0.0186381950393433	0.0520509423115268	0.0205248126783546	-0.0483736580338094	0.0532499628589374	0.0260873478565379	-0.0505786779371626	0.07127926694236	0.0303838785108266
X103	0.0563783524023993	0.0794500812862758	0.0693189923208972	0.000708644239097612	0.0568361267829521	-0.0219672022061768	0.007558806392929	-0.0304975291570858	0.00764540973067143	-0.0265983857052871	-0.0425373085053571	-0.0154143510597831
Y103	0.0391963022550717	0.0757880166711861	0.0826647585366485	-0.00385536741096419	0.0585227120346461	-0.0139277057636714	0.029631968466426	-0.0243970523150975	0.0280632359408334	-0.0329216189956447	-0.0652229304069368	-0.0165624704811784
Z103	-0.00917788486974129	0.0337778551414696	0.101486295634449	-0.00461894298320956	0.0555790014923334	-0.0150612525124831	0.0331643777118786	-0.0184430561186268	0.0389413232227763	-0.0297299314168562	-0.0491013279096008	0.00274810996002824
X104	-0.0185697243257609	0.017084483486031	0.104465155691039	-0.00370017129877306	0.0478582999013425	-0.007634887956186	0.0445718927686281	-0.0222318115110314	0.0290895209743106	-0.0410738018477363	-0.0326120887055355	-0.00800919755194523
Y104	-0.0216570547241105	0.00406199887973422	0.101009404091747	-0.0023074522298372	0.027633390689741	-0.00336917713103149	0.0546604171057992	-0.0226615435785308	0.0351976901778755	-0.049152932931825	-0.027059634657356	-0.011989279730978
Z104	-0.0203601282983465	-0.00432289126782521	0.0986238954317046	0.00354649910625061	0.0151311408851679	0.00111345646374233	0.0602232073569571	-0.00777018850927297	0.0316730486589919	-0.0548036869500548	-0.00755306465647492	-0.0156054054226877
X105	-0.0193436580776811	-0.0125118659446947	0.0927892839389051	0.0111246075913174	0.000244096325036125	0.00855451768280394	0.0600562135821677	-0.0130842633060852	0.0331516595567406	-0.0423403070594806	-0.0127556724658207	-0.0222245782144811
Y105	-0.0165272880100013	-0.0197846304631872	0.0808444927467879	0.012778293337164	-0.0140863259096472	0.0173393296339595	0.0489781879177295	-0.00502272814799451	0.0302518262669302	-0.0307385860147768	-0.00816625270430275	-0.0176602065690531
Z105	-0.0123306156945557	-0.0238470419647602	0.0678794686188545	0.00906706455707019	-0.0140542071986638	0.0199070241063441	0.0352598995620351	0.00826086122362114	0.0223523120441102	-0.0230024244185654	-0.00167076637446272	-0.00965501882357787
X106	-0.0100402855086402	-0.0267408660158416	0.0524682104899478	0.00407611238037849	-0.0132147292541495	0.02122949392558	0.0208245535708104	0.0131299566359163	0.0219545160401363	-0.0175261752096724	-0.000377330476399032	0.00658306374421948
Y106	-0.00797026047340657	-0.0267819498091665	0.0394913504952559	-0.00394425595100566	-0.0133036623893753	0.0229810983980276	0.00773166621099614	0.00944817679229707	0.0181986430016097	-0.0133895730485258	0.00590595679800363	0.0227842141870887
Z106	-0.00327569232785281	-0.0276498987836404	0.0260075809357879	-0.015334895582005	-0.0113740194780685	0.0252480950845812	-0.00660838366503947	0.00463494893424234	0.0179357777378577	-0.00722981536655242	0.00773091877328076	0.037240252862692
X107	0.00331689527358836	-0.0285342867009897	0.0129049221580289	-0.0279401968933667	-0.00496759976080433	0.0245948593091235	-0.0210509810058536	0.00362683793131548	0.0255234533394814	0.00108511170058977	0.0105092284885127	0.0563303178339284
Y107	0.0135833017666297	-0.0290912545159657	0.00179181513608646	-0.0414017689449111	0.00445423928489923	0.0226591749784529	-0.0337760658792573	0.00374810663945225	0.0382379432268958	0.0095714001005516	0.0116209277745116	0.0730748523724827
Z107	0.0265818706384708	-0.0305613605766942	-0.00760447216548675	-0.0517381910888974	0.0163994528009364	0.0200075608777771	-0.0420138122926649	0.0134570278188472	0.0498835613609146	0.0242647211257182	0.0114772441213469	0.082292639095694
X108	0.0478000338789413	-0.0267123346821148	-0.011316651963653	-0.0654518739592661	0.0255966614546325	0.0201472755593011	-0.0489312891619059	0.0227915036156696	0.054388445723134	0.0455627861762442	0.00994044103232376	0.0753977750861109
Y108	0.0713972801714609	-0.0198539137737096	-0.00106638253618829	-0.0737138657984437	0.030262895893764	0.0251771756458213	-0.0524906841419925	0.0443042834813746	0.0448959742254707	0.0776153365726245	0.0105133178526199	0.0523793774171633
Z108	0.0887223019191118	-0.0127317798526353	0.015786978273158	-0.0705006074207735	0.0307829176831806	0.0365883260566698	-0.046884140468153	0.0577300032999433	0.0366500331054979	0.0965163167874863	0.0208748413171202	0.0419615207003585
X109	0.0895956648275333	-0.000206930783863564	0.0351239702055905	-0.0635684621667712	0.0186162654940477	0.0437938651985897	-0.0429427327783057	0.0643507667679855	0.0297566586997287	0.0917030179699177	0.0253506998663253	0.0190279588797004
Y109	0.0780723840690855	0.0109336683464508	0.038939293887957	-0.0570224953510298	0.0240850694070422	0.0407640582360101	-0.0370774269554236	0.0646166618798451	0.0248128097777471	0.0584598909873179	0.0333178750381982	0.00460018920598072
Z109	-0.0795251059951589	0.0994966662915648	0.0243895338366687	-0.0789292379602184	-0.0914786173444164	0.0494471870191613	0.199628568961642	-0.0676967221396794	-0.102066848801442	-0.0421823184730297	-0.0451151273248175	-0.126811467039511
X110	-0.0687570250968151	0.123232345320187	0.00273650367075364	-0.0482787559742668	-0.100407533474823	0.0377921162599446	0.139079665302972	-0.0457007249515057	-0.0503344966925776	-0.0184357785605508	-0.0419992009553202	-0.0985869996753914
Y110	-0.060731998328396	0.132869168830971	-0.0120651074846921	-0.0247844879128461	-0.111780968230084	0.0360164784112956	0.0882467423524115	-0.0334083348548636	-0.00154857496568526	0.0114762055857677	-0.0467646403563571	-0.0744550845191686
Z110	-0.0498258598365914	0.124962269730451	-0.0247141477564668	-0.0113113283038659	-0.10763060777768	0.02140381058959	0.0638497696259073	-0.00673930407641561	0.0323495115668301	0.0256131499515106	-0.019019497852478	-0.0537729080093182
X111	-0.039642256053263	0.106801322225695	-0.0324224720102305	-0.00952961073170973	-0.097028793022562	0.00673135064868364	0.051957215591682	0.0189018766045052	0.057761576185668	0.0412487271126585	-0.00811978164503533	-0.0513991310431595
Y111	-0.0319495776080148	0.0833547821844687	-0.0430527945576867	-0.0105211423850026	-0.0806736454902615	0.00371054535196699	0.046414293214691	0.0350914439542502	0.0658343419831936	0.0307609014885214	0.00638413395928204	-0.0559646703582086
Z111	-0.028838565598059	0.056279409438027	-0.0546570920159749	-0.0144447025023308	-0.0609603038151976	-0.00431037309429633	0.0426552452756659	0.0473399598847172	0.0813974493034428	0.035932743460127	-0.00239808773175034	-0.0567845408209655
X112	-0.0277116854557115	0.024261526108052	-0.0721742117455279	-0.0130861922960394	-0.0474484930813263	-0.00611088394742295	0.0228887575315819	0.0599039447763258	0.0920327547211953	0.0346990218634367	0.000832355398459385	-0.0455481721730647
Y112	-0.0284966278444759	-0.00156664202459191	-0.0902265899389263	-0.0138064766892548	-0.0224617949220675	0.00145761993367465	0.00274694127434087	0.0752291276247921	0.0784921392366746	0.0250334181321059	0.00995014320601047	-0.0508659313271745
Z112	-0.0330505362865664	-0.0143512759476469	-0.0980962338700866	-0.0112512749696746	0.00111419855276265	0.010145666254227	-0.0197146651255255	0.0775958187688152	0.0430118248208994	0.0200583885825385	0.0230709226479762	-0.0458767923818739
X113	-0.03700864224084	-0.0139548278681908	-0.0966242851329845	-0.0104602520321443	0.0153823558991473	0.022473545909198	-0.0357249802973602	0.0529574994097331	0.0136309641051314	0.00702936719018928	0.0354281824382719	-0.0243179248920099
Y113	-0.0380506095544293	-0.00604947545773025	-0.0921717498402372	-0.00456126247737398	0.0305274554446787	0.0278002824094134	-0.048779448699667	0.0315861492483182	-0.0196532856725987	0.0127682975421737	0.0373826759922438	-0.0135664918308088
Z113	-0.034378274849962	0.0110649491906158	-0.0766317098009789	-0.00597551413056053	0.031759674537173	0.0326155951432333	-0.0505525549862234	0.00763148863394977	-0.0500734127070163	0.0163594543893017	0.0320423644715829	-0.011813473866523
X114	-0.0273477219940131	0.033662607007395	-0.0487050070945106	-0.00938079593018168	0.0291861666408818	0.0321523983907515	-0.0332160240679912	-0.0206880059438769	-0.0752105889436059	0.0171694499177864	0.0220883971988745	-0.00237553036706634
Y114	-0.0178473591698696	0.0396740926417063	-0.0120899727022025	-0.0115510492432889	0.0231911394317256	0.025462432780748	-0.00270098552025226	-0.0431096974200694	-0.102895388066721	0.0136490669718493	0.0109855539297384	-0.00821047782648293
Z114	-0.00905815086207252	0.0350054463431867	0.0278847052743508	-0.0148767403052193	0.00815924170959684	0.0148146826726247	0.0444879751751878	-0.0528541373669193	-0.126894824411865	0.0137988598090322	-0.00359805282204016	-0.00794927479398121
X115	-0.00376713508851105	0.0114392628689846	0.0689581636112454	-0.00469014068436372	0.00529167945881013	0.00314508280038883	0.0773072208309716	-0.0496220531699218	-0.126674742953864	0.0107729492070967	-0.00862814452024892	0.0024137557064163
Y115	0.00152183418677177	-0.0172369732094428	0.100787477303216	0.010404330408595	-0.00843216373555354	-0.0189287723885838	0.105214302481508	-0.0502968662075007	-0.0986066629224304	0.00655520648349173	-0.00556761055157367	0.0196635663301331
Z115	0.00243907084704101	-0.0475745344672131	0.117052650629367	0.0275427802263354	-0.00518976483878822	-0.0332573851187718	0.0955287326822305	-0.0326264096086685	-0.0694744271354071	-0.0200095118225283	0.00810810636922575	0.0368896381228998
X116	-0.00173876416640806	-0.0685510313935831	0.117606536262817	0.0364120235878077	0.0119239400272274	-0.047322565113463	0.0659951513254377	-0.0120589065916781	-0.0638998446140002	-0.0354998982707741	-0.0104615898895083	0.0313775147971764
Y116	-0.0010876633166665	-0.0709208011385415	0.10186923458442	0.03612659985465	0.0152083966174158	-0.0703461549534392	0.0499331704268959	-0.0168456412425611	-0.0465450248721098	-0.0534383229760423	-0.000502556804683158	0.0320658096911958
Z116	-0.000294834630849481	-0.066701538298002	0.0812463172596196	0.0339108668186425	0.0207470215436217	-0.0866152600838808	0.0191435427755061	-0.0201449673592021	-0.040593773927436	-0.0631310096944526	-0.00802494112106949	0.0249859537160715
X117	-0.00490831475356961	-0.0514963047445088	0.0512245231343351	0.0318580648700865	0.0223959504700334	-0.100911020380964	-0.0201017301317463	-0.0263252107045712	-0.0373087890487897	-0.0582211503942434	-0.0335647675765213	0.00877395956549293
Y117	-0.00711851539148944	-0.0332627865042854	0.0240811178727969	0.029421801201422	0.0200626498208877	-0.110053864992264	-0.0539047693596476	-0.0409030302577676	-0.0302730183733265	-0.0546730456394678	-0.0345077146615714	-0.000657202347839098
Z117	-0.00668209614181683	-0.000337027491857771	-0.00850865198974548	0.0289153866365747	0.00386601528726785	-0.116694941280841	-0.091987558469328	-0.0605867580114284	-0.0187962060640437	-0.0368920831888299	-0.0521214886709112	-0.0128352591383304
X118	-0.0051252089530958	0.0335514641870406	-0.0361159676620399	0.0367095619721067	-0.0166294660355975	-0.113953312324041	-0.119538614908644	-0.067288686891012	-0.0213841784706029	-0.00435491959237887	-0.0736304826823851	-0.0245414612491384
Y118	-0.00313216319418542	0.0650810815082853	-0.0616210669900596	0.043731512822939	-0.0454559082373882	-0.103511129162684	-0.127229706867836	-0.07183553530989	-0.0190684770892928	0.0157516163358918	-0.0616737533216282	-0.0197188778027578
Z118	-0.00170874595215557	0.0824386069853033	-0.0851401227068315	0.0471406225814434	-0.0771587715524812	-0.0883333092198059	-0.112502793346845	-0.0728582417064674	-0.00489458575429703	0.0233282457100877	-0.0539364746277903	-0.0123392009859599
X119	-0.000793964755541774	0.0778418007431889	-0.104156490446785	0.052501561448034	-0.0881280615008064	-0.0709763493919717	-0.0790367341927435	-0.0681159553005734	0.00833638187629118	0.0213238343841841	-0.0394191411904771	-0.00753891750623121
Y119	0.00243852000178285	0.0563643100449671	-0.114724285175026	0.0620967210449816	-0.0934498638352478	-0.0411101501445741	-0.0178768072063076	-0.0550382178646319	0.0292577585382143	0.00536839882126231	-0.0350248350218117	0.00507578143436779
Z119	0.00272543716136843	0.0158248637826738	-0.120670743032511	0.0716916910691176	-0.0863295959216456	-0.0183360596914877	0.0400864977160735	-0.0150543769791669	0.0482571370445547	-0.023787518222661	-0.0339428980508175	0.0230938324778256
X120	-0.000176058438015942	-0.040365359090837	-0.130985201069774	0.0685224677111209	-0.0536405052148019	-0.00557404132981072	0.0750197011356561	0.0289514961796455	0.0757271323912252	-0.0436123936161662	-0.0116279398994333	0.0549140349655214
Y120	-0.00577497868103035	-0.0909344107704879	-0.130581891839478	0.0620923420403246	-0.0180248299286156	0.00893841686173072	0.0824229893994333	0.0437070143495208	0.0846389319073437	-0.0414916446832622	0.00643742884342094	0.060959116649434
Z120	-0.0152994110816531	-0.128628024912367	-0.118593299019819	0.0519164878597512	0.00787890570198939	0.0300917922164336	0.0582747587326865	0.056689912774758	0.0720763421578127	-0.0239358795275671	0.0485061615687437	0.0497085354386634
X121	-0.0249509741027216	-0.13230987426537	-0.0903308981094555	0.0494159169594331	0.0291460754512622	0.0579643079077228	0.0137381203965608	0.0469108487799029	0.0480905616088379	0.00111434457130298	0.0947758329762999	0.0352878621732277
Y121	-0.0341802722183831	-0.105718318321113	-0.0540728992367807	0.0534868125758964	0.0332799256655189	0.0843505356398511	-0.034464621476628	0.0401135895172461	0.00659097955303919	0.0286667524182317	0.110690160350577	0.0229207120995501
Z121	-0.0398359333418036	-0.0579404149849622	-0.0142249217508723	0.0810893520484892	0.0527429426215586	0.110492422029589	-0.0631859089762592	0.0261569428400586	-0.0534001199778986	0.0439774528545144	0.117331236612127	0.0152526103683872
X122	-0.038916926122554	-0.0136376397125563	0.00129466943415976	0.109213816650455	0.0719252830072749	0.11608603114714	-0.051113063714073	0.0148502748869728	-0.107632323767218	0.0194764008218176	0.0801586507404291	0.0105205177696707
Y122	-0.0414613191112878	-0.0118153015454427	-0.00551940459716649	0.133663440872785	0.074187622876793	0.0919044184651487	-0.00509031627831929	0.0171138033263046	-0.101356051633921	-0.0424519021816857	0.0186602493947325	0.0120082858914653
Z122	-0.0485895364863736	-0.0372112743051906	-0.0147150109798158	0.145926922950397	0.0613385442918046	0.0617071537343523	0.00448265516667077	0.035690521723341	-0.0640925182033198	-0.0558669743272811	-0.0353449377280592	0.00872003993197493
X123	0.113050825112178	-0.0279271024773479	0.0568998534464738	0.0599847341705388	-0.0709314290021465	-0.101705521949778	0.00448583501714231	-0.0618690274088853	-0.0590917167831322	0.137821797499216	0.0929805222406488	-0.0145261280760446
Y123	0.0881308513773414	-0.0118363552343759	0.0735433651702727	0.0429270537617672	-0.0569503170930436	-0.0240396337815424	-0.0184901355645843	-0.0197967114281187	0.0022913641860761	0.110416689033923	0.0306765673199778	-0.0540961017167716
Z123	0.0636781085285981	-0.00512560192217567	0.0887847857350478	0.0375959828871092	-0.0429078265039641	0.0357964489991605	-0.0390063561942136	0.0394535916909096	0.0545287265553444	0.058146045004472	-0.0162612101465909	-0.0834535842217237
X124	0.07986726491279	-0.000325143832757332	0.0779616236473173	0.0396135812067849	0.0177976299954508	0.0511328225491389	-0.0102738006788501	0.0298168381942447	0.0380335416764177	0.0727020309912879	-0.0159417063180426	-0.0844891581069727
Y124	0.0894088162258874	-0.0158716770966407	0.0636997174037938	0.0335094253064284	0.00411222386898051	-0.0191160758578305	0.00669917217266859	0.000791579652340075	-0.010487673239002	0.105947935852965	0.0504815219078516	-0.0438942405740719
Z124	0.101333826366802	-0.0179112526552299	0.0491741955833145	0.0515100034404825	-0.00327189378749563	-0.112931749198853	0.0275517267292038	-0.0362147344630862	-0.0643940376734582	0.13578729159272	0.127765589182435	0.00311006637104724

## Sheet: Fig 3a,d; 4a,d - Context loadings + Suppl. Fig. 7
Figures 3 and 4: Partial least square (PLS) analysis of Procrustes shape coordinates vs. 12 contextual variables
Supplementary Figure 7: Cross-validation of the partial least square (PLS) analysis of Procrustes shape coordinates vs. 12 contextual variables
PLS context loadings
Column	Description
ContextVar	Contextual variable
PLS1, 2…	PLS shape scores for the dimensions 1, 2…
ContextVar	PLS1	PLS2	PLS3	PLS4	PLS5	PLS6	PLS7	PLS8	PLS9	PLS10	PLS11	PLS12
BodyMass	-0.143698539294758	0.23766700618843	0.0440533173763304	0.391491881835917	0.283421296341639	-0.61968769321443	-0.0366932276131623	0.263714327897965	-0.401142887356293	0.146368348773574	0.210172459926312	0.0769067949873467
PursuePrey	-0.117597163962591	0.103356817409012	-0.5161532983163	-0.169502160581938	-0.481200747443194	-0.411958885296066	-0.0679875430001386	0.097199948115042	-0.0183055133643625	-0.286732567555873	-0.163833168869469	-0.394482804122991
Aquatic	-0.508529836901729	0.131854996523447	-0.0808852410785692	-0.29391441366427	0.0572977974269463	0.301686875669354	0.135662672237383	0.0891902008452413	-0.176651062154388	0.474842564258053	0.277614838026225	-0.420327541446276
Arboreal	0.213088607100937	0.380244273760291	0.370663563696643	0.10035196705001	-0.292689534328778	-0.138189766268831	-0.0217485669211864	-0.202161720632678	0.0698275009252829	0.508449679688843	-0.451355802315259	-0.222082393829542
GroundDwelling	0.413188707576945	0.0774180043100713	-0.356752190558847	0.122025517493101	0.476714924130928	0.11539755624552	0.125734687085423	-0.399397480248656	-0.291921342090121	-0.0676127947145775	-0.0981696197715786	-0.407174513306759
Scansorial	0.215038839893756	0.407838138790551	0.213369515109375	0.150667746680635	-0.31505938421527	0.104861617665237	0.0153904458645744	-0.182760923513233	0.056941004274932	-0.274918342226682	0.68581254487293	-0.161681832692458
Cursorial	0.356734669333226	0.184073234959992	-0.0821589248733144	-0.226653168918634	0.112220934053588	0.184728705019915	-0.735241076629729	0.420970558674294	-0.0612591244528413	0.0968818701948648	0.0411656030765934	-0.0372612860708191
LeapJumpHop	0.227163468836312	-0.131809478267072	0.436656550847548	-0.574926513853793	0.266497501483342	-0.374131469576129	0.230251594865425	0.153010190258741	0.10190158265657	-0.152082647913615	0.0754309213179773	-0.288422436392712
Fossorial	-4.52760796171882e-05	-0.613154368276563	0.201263146027187	0.00657725146192631	-0.245586425550554	-0.127422725572823	-0.385531043659813	-0.356529726703289	-0.410259718849336	0.114855109792157	0.165884468249138	-0.148903792464247
Movement3D	-0.122978081850972	0.325392206308876	0.201189017808579	-0.332269725654973	-0.0979415283075549	0.165259938566299	0.0565317333390777	-0.0952139933396452	-0.65317496549872	-0.327088450156452	-0.250608023892895	0.287267138566909
Agility	0.31268328412134	0.0483011929703268	-0.369412879169341	-0.392277643312384	-0.133830590983895	-0.220448553433805	0.175328168612472	-0.215191734593668	-0.0381228727537704	0.412157639032197	0.265320826019463	0.473572042196327
Pronogrady	0.390881521554075	-0.25121057479753	-0.00661213097452226	0.194205025104018	-0.318148008121312	0.213562844195547	0.427717939735493	0.544194638854146	-0.321973489210539	0.0982085547134045	-0.0107907556066097	-0.083663602386598

## Sheet: Suppl. Fig 1
Supplementary Figure 1: Principal component analysis (PCA) of Procrustes shape coordinates
PC scores
Column	Description
Species	Linnean binomial name
PC1, 2…	PC scores for the dimensions 1, 2…
Species	PC1	PC2	PC3	PC4	PC5	PC6	PC7	PC8	PC9	PC10	PC11	PC12	PC13	PC14	PC15	PC16	PC17	PC18	PC19	PC20	PC21	PC22	PC23	PC24	PC25	PC26	PC27	PC28	PC29	PC30	PC31	PC32	PC33	PC34	PC35	PC36	PC37	PC38	PC39
Amblysomus_hottentotus	-0.096038000952165	-0.159691336629709	0.0759006206687527	-0.0400096135583269	0.00224540030637789	-0.0372416122393859	0.0289389236210473	-0.0272117238450541	0.00274457094187185	-0.00644211988950944	0.0497591471533564	-0.0120322996300574	0.00642381160475369	-0.00159918734413518	0.0185154035947749	-0.0070562107744439	0.000858399691367094	0.02071960237377	-0.0102470499978029	0.0155268562596968	0.00109897645913651	0.00871936809430486	0.0155981433362999	-0.010473408201116	-0.00319198961261186	-0.00871539591041977	-0.00355047677360874	-0.00321101602606673	-0.00170593099968431	-0.00787823215275841	-0.0192009533421666	0.00953470581982283	0.00207394421899697	0.00411760617171396	0.0112196237174966	0.000372692823106575	0.000626899713195691	0.00380932427039897	0.0080087093115207
Chrysochloris_asiatica	-0.0604313636890017	-0.247808229506442	0.0294386274172856	-0.0652139780146803	0.0602297989223301	-0.000445259656452224	0.0706419748397359	0.0273848091128126	0.00117408167839399	-0.0289748172574793	0.0110233337947967	-0.0226217503818817	0.0232615735249798	-0.00776934458640366	0.0143849126625921	0.0153223503138939	0.0244501483814281	0.0143025409437734	-0.0150715484700359	-0.00472049438320485	0.0168770974554409	0.001580384595289	-0.0199264518277185	0.000161958453738369	-0.00692245703368904	-0.0135451502331438	-0.000948814530829546	-0.00699094557424934	0.00684342650519987	0.00538487678046804	0.0135248384702892	-0.00378779766244062	0.00350301266590149	-0.00179708316732898	-0.00877088016274615	-0.000525421222428098	-0.00192233515017941	-0.00255135778984267	-0.00328128522903329
Cryptomys_hottentotus	-0.132471514102299	-0.0569014118410785	0.0224795980964841	-0.0200688514379384	0.120780729742813	-0.0630832268735256	-0.0729329837692536	0.0222828635132746	-0.0592740498640223	0.0547226548540911	-0.0322050172436763	-0.0247507421754276	0.0068583347606322	0.00121723956539813	0.00402972353507934	0.00309759141787454	0.0235705352365309	0.00123506127469877	0.0214331287776425	0.00937254054043563	-0.0153152842998751	0.00398312651544294	0.000931790606192693	0.00240139609485553	-0.0101889160511928	0.00140072245999991	0.0104695706952917	0.0158793523089115	-0.000662665372737504	-0.00271842919037331	-0.00152325574860786	-0.0114470722423557	-0.00500109786593566	9.08639057016614e-05	0.00399113222955227	-0.000618862406428058	0.00566706731259104	-0.00205753526240186	-0.00146263922690951
Dendrohyrax_arboreus	-0.134933319290401	-0.0233775693903748	-0.0745354359297475	0.080669510458977	-0.00345201596738816	0.0549899681499487	0.0979199395378194	-0.0135262616384335	-0.0379456395333408	-0.0211994294555567	-0.0376863136199517	-0.00643934793826061	-0.00131123894792814	-0.000964204667374288	-0.0167940070280841	0.0133883980566966	-0.0273434754899226	0.0104763189582929	0.022626149215216	0.025129275928962	-0.0116074641976845	0.0157352268032539	0.00462252936643207	0.0110719727373208	0.00706633102099731	-0.00230737827737385	0.00197497416996994	-2.7595103253943e-05	0.0122767919917255	0.00173083203568827	0.00532469100949074	0.00406371759067087	-0.00197799182400075	0.00214866182391735	0.0046991284569822	0.0117780033710562	0.00250505569079067	-6.51251915980933e-05	-0.001436365144527
Didelphis_sp	0.00312500612679842	0.0549774222803046	-0.0425416171381684	-0.0854417173213129	-0.0241675264436125	-0.0142724596141515	0.0053944537589566	0.0718604069343497	-0.00506909787729593	-0.00518949430217573	0.00908571280963277	-0.00153374425202341	0.000736746078748599	-0.0224934975072045	-0.00250492404714763	-0.0104540454359494	-0.029855219870379	0.0310724005482246	-0.0377290405082851	-0.00788561329434194	-0.0175270900954651	0.00736060870315216	0.00737533442166112	0.00264895020944499	0.0146288285579899	0.0107192569194671	-0.000446026222582942	0.00211118853465765	0.00648587931160323	0.00626245669648601	-0.0101568781985096	-0.0137260285835661	0.00170842901326151	0.000907220443505615	-0.00696922857970893	0.00279805168791962	0.00508502994715779	-0.0058549492433458	0.00232495229812054
Dugong_dugon	0.121166107032244	-0.11983510988973	0.0611986633957065	0.154357334143023	-0.00717198313850093	0.0696910050872	-0.0266381288401753	0.070100987333567	0.00254071786200123	0.0261809681283922	-0.0204394825362207	0.00913480487443727	-0.00408405711073328	0.0215129185714058	-0.00647499898120939	0.0188132528034322	0.0129321982844512	0.0304446872187398	-0.0144418368496403	-0.0034140821938919	-0.00411963265203301	0.00494221955492292	0.00838881350078766	-0.0189015705917188	0.000335772864408068	0.00660013458762145	0.0110923805570181	0.00638739104321495	-0.0049577886271953	0.00865865100548606	-0.00340344879503502	0.00751333130242497	-0.0039901777872431	0.00318831216348923	-0.00131863783667959	-0.0009344265174823	-0.0073409778071163	-0.000770870927877484	-0.000479169209818789
Elephantulus_rufescens	0.0344889810936374	0.11118448269948	0.0105606746896152	-0.0384566943809735	0.0246717594608582	0.0124930940739474	0.00137360536666842	0.0134777509180337	-0.00239682028682257	0.0156198687999705	0.0101741154052606	-0.0112613230580316	0.0130689244997455	0.0278315379791083	-0.0168245481353859	-0.00315933323177086	-0.00914259539737068	0.00817884601620137	0.000701711712855881	0.0204526395522395	0.0107007534421541	0.00581523889166874	0.00115379314722159	-0.00679655229998184	0.00385843706630952	-0.000675590398552244	-0.00805767319892998	-0.0112502329571375	-0.000840047262855102	0.00961393899051248	0.00475164289237451	0.0114353096639268	0.00223411167613582	0.00456157714276938	0.00779815491999091	-0.0143669177330847	0.00982394380364622	-0.00851584335212415	-0.00628972504803488
Elephantulus_rupestris	0.0401700997018717	0.107435781694122	0.04073832948765	-0.00878749587699411	0.0417363380943102	0.0126374797571865	0.00402972414435404	-0.0120895115497584	-0.0146304993304773	0.0108753013275303	0.0147301785419913	0.00881962494243408	0.00986893056863607	-0.000708829845322646	-0.00427018454352327	0.00974330150073933	-0.0056250440366186	0.0141153779537969	0.000494523343037843	0.00979618398270629	0.00513948482026365	0.00387339628755196	-0.00327377624879625	0.0171538323918761	-0.00771457629026073	-0.00404474757504491	-0.006332750838335	-0.0125220806758533	-0.0241350671738164	0.00854907061437342	0.00834335887340583	-0.00553920809208808	-0.016112495644971	0.00969284602377262	-0.00586003477752035	0.00110662715117537	-0.000375227301205356	0.00385868799072318	0.00927064919119035
Elephas_maximus	0.0688206866814084	-0.0230668116440918	-0.0706586893946439	0.00891217354929042	-0.0347266429138796	-0.0915162381013327	0.0600898605525867	0.0888228891983751	0.00300916341893602	0.0394936210127553	0.00637545060793968	0.0505418391240408	-0.00820125566108286	-0.0104913472116334	0.00201581116248153	0.0105640534739134	0.00326938899627494	0.00213016382525621	0.0326281312208994	0.00726839407515634	0.0129203285084536	-0.0215465272571679	0.0185414563672345	0.00540743980779444	0.00401970803674623	-0.00663708690226978	-0.016541872849515	0.00906317534744293	-0.00123300847255609	-0.00204541690998389	0.00406504499132507	0.00101449160016722	0.00462779273022873	-0.00053968474960181	-0.000917089361963605	-0.00148587057030339	-0.00248681107268991	-0.000806558320388035	0.00205836936727818
Erinaceus_europaeus	0.0667628851266994	0.0463642061067822	0.0288053215102503	0.00416704234858731	0.0196778794890307	-0.0190193990100939	-0.000856307634212431	-0.0293846818420542	-0.0808376897477289	-0.0175984103073628	-0.0123857581092099	0.00254791172492752	0.0102209810996147	-0.00803592920772203	0.0213429030793305	0.0169547225230001	-0.00308451231301243	-0.0184474977153774	-0.0265619666568676	-0.000144055755282979	0.00186951364388264	-2.31858084395124e-05	0.0167110134569183	-0.0036932489485076	-0.000944979221030607	0.00877418674382696	-0.00252378879836332	0.00727119929890861	0.00829184429821994	0.00287220117213263	0.0104779275799103	0.0128945780655304	-0.00435769223165329	-0.0195564814119092	-0.00265143259085166	-0.0027251218701357	0.00230564425075049	-0.000220803974073027	0.00687830288795099
Hemicentetes_semispinosus	0.0875227812010019	0.0373864647000652	0.0238020633195829	-0.0509254956127042	0.0119701685917552	-0.00918960751963535	0.0207032755929051	-0.0147370405467431	-0.0205514383422776	-0.00941516300996872	-0.00262148334674195	0.00396044712420051	-0.0127320303810445	0.0176411333391952	0.0251392214491144	-0.0057797330423003	-0.0164015046732103	-0.0156766821773315	-0.0189325465165675	0.0113333455596634	-0.00507323383178365	-0.00362107496026347	0.0153123964753208	-0.00173383535921923	0.0132777885449335	-0.0176618366981801	0.00507382088407648	0.00821986508412963	0.00964335178322199	0.00277079767667168	0.000814357474478568	-0.00932034171119498	-0.0086984018698317	0.00651559352751516	0.00159771554174912	-0.00639904633539834	-0.00719088712093826	0.0106658657711488	-0.00885492253222663
Heterohyrax_brucei	-0.14290050073803	-0.039368976952212	-0.110849698134723	0.078539463624387	0.0111478541513847	0.0570880874955114	0.0636322091496057	-0.0254198604599063	-0.0254778839274025	0.00236755517334639	-0.00780308214937871	-0.0139736886381277	0.0225185564873653	-0.00869944494746385	0.00519953027342609	-0.00485830649783422	-0.0193616807154283	-0.0152593753891918	0.00941839542792783	-0.0158095458229292	-0.00350026289846072	-0.000271762556640583	9.25613324654719e-05	-0.0101312354677229	-0.00274360888008419	0.0119831739688461	-0.00640538749318516	-2.60081301112299e-05	-0.00951559261679931	-0.00496663479822104	-0.00413068248418451	-0.013511989980652	0.00504395607625902	-0.000134612842170852	-0.000862805406968722	-0.0163560158600742	-0.00443744746236448	0.000583583668758553	0.00331060140746184
Limnogale_mergulus	0.0339922154606702	0.0499688874865782	0.145774727173662	0.0643219382416697	0.000716223521030665	-0.0348235434728226	0.0364344559228642	-0.0416879907703859	-0.055973595023151	0.0137382903835384	0.0320204445924803	-0.0150054770219817	-0.0155398619058177	-0.0140319978644766	-0.0197753477988261	-0.00279323842117328	0.00908732799287859	-0.010149546495703	-0.00669964191438545	-0.0335391823945495	-0.008803202993008	0.00494034649723963	-0.0112101065397144	0.00945823184366304	0.00354848625059131	0.000589851648568857	-0.015061050110558	0.0173009755901244	-0.00322454817694309	0.00995071821475679	-0.000281473913613455	0.00510879709526153	0.0106922082513126	0.010710928917656	0.000196321091988095	0.00290885820984483	0.000996870422362056	0.000956021176745781	-0.00274408724264576
Lutra_lutra	-0.0571497961874483	-0.0651476657134222	0.0155237007622616	0.00191447488195023	-0.113912247791388	-0.0312007843671828	-0.0628259407065606	-0.0816093094709264	0.0326271545118913	0.0176397401863154	0.0379291653884749	0.0109241948279402	0.00204051716370531	-0.00445571594067453	-0.00726020632654531	-0.0174729616685767	-0.0134686083629784	0.0383580437239189	0.0134988535516178	0.00732937198288662	-0.00360693697850437	0.00936722888947729	0.00202269629260431	-0.00543155510188535	-0.00185174303274112	0.00834824413125987	0.0024002975891611	0.0110912109547074	0.0112938133869154	-0.00493168222992572	0.0196454132753869	-0.0016644776069017	-0.00140187805260589	0.00275739981684588	-0.00565664060927946	-0.00398262036710636	-0.00213054145638768	-0.000845110828439245	0.000318163799599355
Macroscelides_proboscideus	0.0262739517623519	0.0332804063996256	0.00969053493129463	-0.0887419586758937	0.00733053662549491	0.0698450093284393	-0.0335477742747555	0.0304556136358036	0.0129641825527527	-0.00173254754356458	0.00453350227387213	0.00195477866749972	0.00301907463397761	-0.0260281776548391	0.00485784387900088	0.034670441549682	-0.00591758434410098	-0.0215871760464087	0.00438238483938901	0.0167963894052846	0.0244551124269135	0.00297506611174608	-0.0167731564984926	-0.0207844770641061	-0.00311432898347889	0.0217088810906093	-0.0121963934745766	0.0131931999542929	0.0068088426689758	-0.00466656938725167	8.17088902379513e-05	-0.000796200114526609	0.00106225348958557	0.00848427430643746	0.00152276437834753	0.0047475819346324	0.00216051573788329	0.00650500693057253	0.000334501041026052
Manis_tricuspis	-0.0168377500289776	0.00239838276403696	-0.100386870207161	-0.0028307482476356	-0.0645936294765491	-0.036698243666451	0.00542472613031685	0.035380227357335	-0.02002123323441	-0.00638973935999314	-0.00602817474248227	-0.0229929325832633	-0.0491554802712209	0.00126179942508387	-0.00715539034798356	-0.0453267068505005	-0.00844655766351056	-0.0258567855282139	-0.00742904752400177	0.0118320469216295	0.0267582206425776	0.0300945399945026	-0.00622873355668959	0.00112781808893954	-0.0195999714363001	-0.00291956349426228	0.00999701413622213	0.00777482719217631	-0.00898661391159827	0.00243874958660361	-0.00414296788217002	0.0058742304848706	-0.00128231514478029	-0.000485986589373178	-0.00565504200675849	0.000557567344154943	-0.00326130624238835	-0.00172642225186758	-0.00058409572624366
Marmota_marmota	-0.128451812211942	0.0513746668216381	0.0281177681673078	0.0483264536299633	-0.0285167165289775	-0.0478636798009509	-0.0926183296923167	0.000226224674504246	0.0212418105027096	-0.00426989522811881	-0.00335013419528992	-0.0216240495625332	0.0123285654335043	-0.0321853652993646	-0.00333592058662241	0.0418759517073677	0.00571557215593492	-0.0259936747295316	0.000500488195128138	0.0123593092298956	0.00189702466351291	0.0185102057750778	0.0174140033513531	0.00695495662187148	0.00951502422274736	-0.00370241095035935	-0.00281090518807319	-0.0199971729738907	0.00165348948011571	0.00705078977478731	-0.0024210662193259	-0.00227456309182134	0.00861246523880121	0.000333814190009348	-0.00242802521769277	0.00029297492278006	-0.00884092039488706	-0.00159531915589564	-0.00151489782501653
Microtus_arvalis	-0.139594150489033	-0.0152052692063788	-0.0800204268616116	-0.0648326213332431	-0.0597002233130321	0.021041757519842	-0.0595877818950423	-0.0253176701093041	-0.0222759268591419	-0.00062684898267122	-0.0365345994376036	0.0080544148601698	-0.0539609486362491	-0.00105254284135547	0.0109668087212688	0.0324968769125621	-0.0159457969041901	0.0212549513202	0.00414319570332888	-0.0110720766713053	-0.00860285985592429	-0.0149462604025917	-0.0215062294545359	-0.0103584199103124	0.00701083081051523	-0.0219760936854034	-0.00492614340694838	0.00244422720081098	-0.0133373379991306	0.00639244147807764	-0.00367206883026751	0.00633223883971655	0.00199156660891421	-0.00526212902261565	-0.000625917603292722	-0.00139403285884976	0.00186395352906167	0.00141406504395351	0.0001771550334725
Mus_musculus	0.0102576848784563	0.0837958111883102	-0.0143534187052958	-0.0430386645640854	0.0419802270062368	0.0295512357102261	-0.0167355283687718	-0.0173437079118576	0.0148123715900584	-0.00507016704151826	-0.0710358810309928	-0.019221066781463	0.025652792459491	0.00524641120069001	0.0116044828314672	-0.0286145517217504	0.00818517626873938	0.0248493185075879	-0.00753216607623684	0.000951525337973808	-0.00617937829304617	-0.00606761019976213	0.0227118341999462	0.00137985601789281	-0.013232046005716	0.000751945583154901	-0.0189086962913363	-0.000115435244970088	-0.00950489063584073	-0.0130143500481053	0.000494494692613692	0.00817266534197772	0.00867041299592966	0.0022040331837451	-0.00892145834669825	0.00486086845047324	-0.00235011083877069	0.00245767007601486	-0.00500126945487096
Ochotona_rufescens	-0.199982699907763	-0.0241985713308995	0.0728097185082147	-0.0254165007001594	0.122938880092056	0.0518235724115938	-0.036528532019783	0.0175278241685227	0.00698576207412377	-0.0730605124941358	0.0390158607213715	0.0482048062033134	-0.0452344752557583	0.0205673629382531	-0.0109905839429686	-0.0233284472307968	0.00677936856802611	-0.00626183974125597	0.0155892021791197	-0.00362570138725606	0.00479410089697827	-0.00393275108214961	0.0126646678269875	0.00822307724462435	0.0140588581508302	0.0102582248709617	0.00191926207522027	0.00251259591687466	-0.00385646250836171	-0.000177348854576501	0.00118591112178116	0.00227625232091259	0.00142506905350907	-0.00227170201208416	-0.00352670576851751	-0.000569445294321219	-0.00181621863782432	-0.00142338518090697	-0.00026512968136519
Odobenus_rosmarus	-0.0321244352167437	-0.0292706853859032	-0.0782141636911038	-0.0118136704940447	-0.108672990800611	0.00380940977391514	-0.00755760262723773	-0.0179957356749935	-0.0622663792855637	-0.0182681423811457	0.0229990715269673	-0.0173820907337106	0.000602031918761171	0.0174926285930509	-0.00499356402125379	0.0193961202011722	0.0264992625790561	0.00846334327937797	-0.00712441668237864	0.00226164969136415	0.0116588424096662	-0.0355676331745546	0.00354853900440728	0.0244216347134838	-0.00711055612329319	0.0198666453558902	0.00924260147684908	-0.00724339046218677	0.00370165899835964	-0.00227368175969232	-0.00971615966588409	0.00207392773378331	-0.00371396625696793	0.00491360467760627	-0.000980446250664414	-0.000789307464606357	0.000483126361388547	0.000480613288637752	-0.00418572026873462
Ornithorhynchus_anatinus	-0.0534257914935544	-0.121868837286961	0.147299002958904	-0.0703672333896846	-0.0723457931445062	-0.0544447522205963	0.0172264138735087	0.00032756849522927	0.0115606576117589	-0.0103983451764903	-0.0694552512051294	0.0544324585879131	0.0238264400020067	0.0238338686294557	-0.0478719185209433	0.00127464836400839	-0.017213721127306	-0.0216454415621827	-0.00717422017013524	-0.0112517956361355	-0.00735605622869272	0.00394811511474702	-0.00670386610205194	-0.00118347377590363	-0.00978107603620257	0.00874158814696735	-0.00402068411979309	-0.00821435370678061	-0.00242529457289636	-0.0011832585242417	-0.00296022789374989	-0.00198260337645956	-0.00487679891655301	-0.00215466032500087	0.00365927452531634	-0.000214216425248809	-0.000669539226446045	0.00075368103922361	-0.00155508861825619
Orycteropus_afer	0.0197742679532755	0.064373161724435	-0.00376659197457657	0.0941025652076716	-0.002968524879984	-0.0360982745231031	-0.0095941776350618	-0.000624197059890141	0.087253916179257	-0.0834683655169729	-0.0242265470155632	-0.00726409536841175	0.0356715241820126	0.00407635016313115	-0.00476674380190352	0.0163967291906072	0.00544176603911322	0.000532905863156276	-0.00427338588126134	0.00755426905312523	0.00404133699061695	-0.00293713930774988	-0.0115911625797897	0.0142376411057246	0.0022020763927798	-0.0108777106498298	0.00408534086746316	0.0236918004752512	0.000245728810102984	-0.00338148775067844	-0.00778527645035186	0.00110202060572984	-0.00230446053389772	0.000935518193424029	-0.00296600316307008	-0.00590136195487798	0.00623215437389913	-0.000171301338009177	0.00253342688173714
Oryctolagus_cuniculus	-0.0546684651592959	0.0755187338613612	0.00391482647870366	-0.0132338327220701	-0.0337400171180185	0.0865646081018249	-0.0155432213717278	0.0237225635274014	0.0210983627590675	-0.0112578973009208	0.0274566155318219	0.0210615435482897	0.0102306270215582	-0.0511302537159919	-0.00951127699018873	-0.0105627593404785	0.00463335552799102	-0.00948076798576837	-0.00598510783715442	-0.0124157801407117	-0.0124364673458506	-0.0139162862481428	0.0135862316287935	0.00205792618805669	-0.0320131264958811	-0.0171298484394998	0.00401045322285161	0.00408888819533136	0.00624715175429136	0.00614250333514502	0.00380834827513786	-0.00148019474715639	-0.00269613111467608	-0.000800550968935236	0.010612918593295	0.000448499569871615	-0.000856385882422355	-0.00379979800439692	-0.000937826772772022
Oryzorictes_tetradactylus	0.0960951567429418	0.0345166903271438	0.0574239951184799	-0.0626381518914233	0.0023692072282399	0.0177875553738561	0.00734493819181428	-0.0371141605611957	0.0155954757398275	0.00838206823595901	-0.0118883896492769	-0.0084610432223589	0.0182793238321733	0.0330677739609754	0.0390585167004934	-0.0129860070460645	-0.0128315192078698	-0.0106574717078649	0.0197582795015153	0.0159010625131802	-0.00584877292260519	-0.0153588103413619	-0.0155163423369662	0.00482828508930767	-0.00101385227524577	0.0042281870454748	0.0029812244386678	0.00672585249953183	0.00381845008449543	0.0139826206510556	-0.00646931766682925	-0.00154593409875176	0.00514370170640999	-0.000668267375831808	0.00193447537837721	0.0043542370548201	-0.0111253901705365	-0.0105761335638353	0.00454951634166716
Petrodromus_tetradactylus	0.063566607748644	0.0972280749814845	-0.00741093545686815	-0.00589231238510341	0.0671821558987535	0.00525653972994268	0.00434895335328857	0.00738004013354641	-0.00495368499875634	0.0322102272039351	0.0141732483623517	0.0275101152240456	-0.00299677429946336	-0.0239774998116437	0.00318589109296017	0.00779517597632284	-0.00386534886151237	0.0215666505354573	0.00427137863837399	-0.0101796785096905	-0.00351259738535529	0.019168574872162	-0.027768685468981	0.0191832041755648	-0.000509948412448723	0.000912091628054906	-0.00218170513448221	-0.00606315599504501	0.0122216839856148	-0.0183148663880767	-0.0101259813292333	0.00938407997069814	-0.00663104463067492	-0.0060848441146833	0.000928947448224953	-0.00487512516346377	-0.00827522385259034	-0.00101131938781221	-0.00326283161747204
Phoca_vitulina	0.0389705906140955	0.0520997946992964	0.0102253765324255	0.0272877463127212	-0.0172063371553653	0.020356233827995	-0.00268206205544618	-0.0385540451634349	-0.0427553153887928	0.00254625930584069	0.00528259011816153	-0.00115725498352094	0.0218749668757322	-0.0166586356734378	-0.0499583744481368	-0.0273887431673514	0.0303580458772433	-0.00153590767247262	-0.000389437834659161	0.0130860884992151	0.0172731365260563	-0.0120188535248414	-0.00564665689490103	-0.0233471138661464	0.0202084135053585	-0.0146153449559078	-0.00638226967473236	-0.00078924129504934	-0.000556808148525563	-0.00744693795253717	-0.00676825546344671	-0.00815887423417721	-0.007075979486045	-0.00560517604699784	-0.00260064455583423	0.0051529511716056	-0.00189046044987976	-0.00533701703526068	-9.20771910887978e-05
Potamogale_velox	0.0635733918921976	0.0839675517544433	0.0365802880185717	0.00688940879255741	0.015172579666747	0.00020272802507215	0.0274179777072059	-0.00531643663656713	0.0131806336059092	0.017404407588242	0.039674525269975	0.00783884659434579	0.00865472172396174	0.00653074257747093	-0.025678545306333	0.00479970355895062	-0.00549062054717928	0.0176619875698657	-0.000100493334977696	0.0237858143275355	-0.00264806076124707	-0.00236555613471985	-0.00751482210126334	0.00112079356233604	-0.00859037534305115	0.00373585211346149	0.0162003052239954	-0.000619163481767077	-0.0121537299914301	0.0052487274376164	-0.00135075160446293	-0.00755221261413004	0.0151980330433817	-0.0171829187593519	0.000601971274676136	0.00176192112624737	0.00135918824907892	0.0100719736893158	-0.0033084930984711
Procavia_capensis	-0.136124775575168	0.00377637463498043	-0.076255817491383	0.0623047364183506	0.00412336888714032	0.0306961222851904	-0.00759002802677634	-0.0345619849401409	0.0366688072134511	0.0765692870727478	-0.00883346107905517	0.053866997130741	0.00148820965822317	0.0306537818155023	0.0269360372048619	-0.00650915646285783	0.0176641768387802	-0.0148483807492732	-0.0436178671336919	-0.000660416889481728	0.0175276254979592	0.00473243090781816	-0.0041305873126725	0.0119389351666912	0.00580787331099666	-0.00343293109122666	-0.00135448495819834	0.000276056989497579	0.0030825290802427	-0.00211262525551473	0.00295809017756264	-0.00493736533212162	0.00485324714886065	0.00124560353243661	0.00387967449396361	0.00437201380196247	0.00467574433279462	-0.000885175106057497	0.00135562364932502
Rattus_rattus	0.0149888722307384	0.113504350086392	-0.0641123262746064	-0.0525282506803574	0.0324994933239747	-0.0222084443924252	-0.0102695000713727	0.0314459880421911	-0.00304475905537551	-0.00758642767608352	-0.0189875147215291	-0.0350390817913102	-0.0021105056577485	0.0302260530794126	-0.0394654806996376	0.00224681977949818	0.000917177336391932	0.00644316159093932	-0.00632671527233762	-0.025437178818219	0.00747406604428588	-0.00598814937177538	-0.00166026585069963	-0.00282493193310429	0.00601949779930383	-0.00485086331932401	0.0170203670353817	-0.00331489496188657	0.00866756012192896	-0.00956526162324035	0.0129059077726281	0.00141401150604522	0.00796241406070035	0.00579803979921191	0.00904401659066119	0.00057807105677522	-0.00571003363797583	0.00275582860140145	0.00871626673406859
Rhynchocyon_cirnei	-0.0142593757801674	0.125360298933208	-0.0371058454606123	-0.0207338584553165	-0.0115906667086103	-0.0101842645894721	0.0296861344431313	-0.0230699224138714	0.0286464388501443	0.000110194128070751	0.0243953454618581	-0.00292630689516006	0.00666045194042616	0.0447693366525991	0.0131769116484797	0.0223401077684388	0.0123599278992039	0.00606253850039356	0.0310256700248931	-0.0392258827510922	0.0119069606214648	0.0197806932583923	0.0161239077270969	-0.0159794104808447	-0.00966238485500503	-0.00225822799044629	-0.00143661800582502	-0.00290122171124166	0.00883530767019334	0.00704082779940249	-0.00889327251287086	-0.00473325477998899	-0.00641566839057656	-0.0046238155583066	-0.00475297302321581	0.00487570039243961	0.00363669960423342	0.000712962734492072	-0.00194446857370181
Setifer_setosus	0.0956236416500321	0.0275288549739681	0.00882421164124228	0.0112937154949494	0.0239696309108144	-0.0461812353503624	0.0326629403324656	-0.0370849885814235	-0.00576867038265368	-0.0247398827099318	0.0027273140234903	0.0283939528804072	-0.00230098581318507	-0.0271997044982843	0.0313297889901258	0.0213282101584964	-0.0164303083753747	-0.00480069197470964	-0.00215736590079902	-0.00880513421159207	0.00433045255696609	-0.00235827073237585	0.00473862144803203	-0.0143887483455795	0.00188902475928952	0.00361104099098519	0.025580637437634	-0.00430088956709768	-0.0198412276586121	-0.0145332378034995	0.00495127054225723	-0.000116923146555074	0.00167317794780308	0.00686333244258879	0.00188967002927179	0.00471293085618039	0.00225804911639187	-0.00829330984944139	-0.00480846238067982
Sorex_araneus	0.030088030900441	-0.0109458162859376	0.162378780568724	0.0331911328512937	-0.0329326287206203	0.0359241627472527	0.0284570484706678	0.0168316558625266	0.0507669827068023	0.0307760630055406	0.00950239746224923	-0.0596489819858711	-0.0644661769136918	0.0176538354733824	-0.00084601292429397	0.0167538635416656	-0.0135564024258628	-0.016342309954569	-0.00402146858816031	0.00428214711675614	-0.00597950745217414	-0.0116284163406023	0.00540965550667067	0.00568228814120907	-0.00308648848240807	-0.00259328142052601	-0.00753517753517121	-0.00385732777083732	0.000868900856180261	-0.0180342855764267	0.00318655014376918	-0.00696242631933664	-0.00341962769498458	-0.00581944975679004	-0.00252471038122056	1.83037745786664e-05	0.00342943126743431	-0.00411866405573054	0.00074579136665114
Sotalia_fluviatilis	0.282778152485236	-0.215801628312757	-0.175123951408773	-0.0634580085054158	0.0605654060355771	0.0219622155651625	-0.0209405445617699	-0.0602718790850545	0.0466397347683432	0.00578844453417203	0.00590418536907192	-0.0100869225190492	-0.0157494360815059	-0.00903353798342565	-0.0335760546955091	0.0104889662078712	0.00672492480400848	-0.0141116530093937	0.000709778325762057	-0.00615982971780911	-0.00916001705696182	0.0097033333033955	0.0126912906351366	0.0119662764416962	0.00509523208468522	0.00328624843387264	-0.00555482405881194	0.00324083436452327	-0.00623018043421747	0.00428182364505921	-0.00118059217777561	-0.000367596256450123	-0.0012240315836031	-0.00236939180741966	0.00402560068331206	0.000623126984832601	0.000802195249685734	-0.00122883236850816	-0.000275735946986427
Talpa_europaea	-0.0324356259991761	-0.0127475181312583	0.0739645192947121	-0.0650325970063379	-0.0899873196655706	0.0464760591957477	0.0265537646138907	0.0268289223209472	0.0336100076831347	0.0310247125809133	-0.0248788762340075	-0.0257310660395606	0.0245331600704561	-0.0327546832961737	0.0249272280196456	-0.0273440152269203	0.0229711693274922	-0.00632562050761627	0.0215815571007811	-0.0160782632362567	0.00388461361249962	0.00664859238008974	0.00211360434141503	0.0112615497717601	0.0258517260400841	0.00509029681702428	0.0144105681016721	0.000281533765823055	-0.00985563386697737	0.00315994339779492	0.00305128162001843	0.0069686352112446	-0.00376451668095791	-0.00440255560702997	0.00291519311665752	-0.00155632460905565	0.00330060921177911	0.00450973210772079	-7.81518304125522e-05
Tamandua_mexicana	0.00476655572389732	0.0666537312789406	-0.0880133750996572	-0.00117844527526728	-0.052501699106757	-0.0263174356290933	0.0251433725422045	0.0306984193460581	0.00951451431852091	-0.033779170525993	0.0257200913738731	0.00751242254936457	-0.00962018299486015	0.0188257112319316	0.0166563958494172	-0.00468821614793951	0.0507145244552774	-0.0169183438224864	-0.00476097199077609	0.0141943234724647	-0.0490333561173618	0.00953818738620546	-0.0155479545028129	-0.0136015472828034	0.0010545264691655	0.00662667178074766	-0.00792220352574231	-0.00646142797838238	-0.00422985032212567	-0.00385981853351848	0.00717004199626204	0.00117541136510246	-0.00153583742949727	0.00111795710586181	0.00150863954030658	0.000705982444248914	-0.000565246288566933	0.000718315897003877	0.000545317134455895
Tenrec_ecaudatus	0.0871540277831645	-0.00963713803604273	0.0213752152269944	0.0159947046045186	0.0394965180105569	0.00409271804583354	0.0137429955275527	-0.0282250463379275	0.00977281131630811	0.0225642869897473	-0.0311438970323829	0.023213304306008	-0.0270350187965866	-0.0241683551514849	-0.00538106120838569	-0.0148154278958328	0.0096371685199818	-0.0150362088758734	0.0131690490171302	0.00616200308898836	-0.0109147430032927	-0.0114911186131062	-0.0019367642052225	-0.00799407934020313	-0.00534732061417609	-0.00360448268263993	0.0157878867924132	-0.0158364554111614	0.0195131547565599	0.00465477273924448	-0.00698271341243443	0.00485174054448365	0.00543170844145724	0.00830429234938579	-0.0136889669834555	-0.00436162162940252	0.00709976636935349	0.00351937954348211	0.00484618729531452
Tolypeutes_matacus	0.0785946337760945	0.00323688772099974	0.00831719983618398	0.0953602421002381	0.0257334917520489	-0.0553283966040777	-0.0180343207615455	-0.00876061001160907	0.0198807031050351	-0.0412231583826349	-0.0409018225740859	-0.00975422028766817	-0.0400279149868588	-0.0239588273360674	0.0258325585160212	-0.0292489708883758	0.00446449081589189	0.0259875307129844	0.00213007391434087	-0.00590512808660348	0.0165288925864433	-0.00787827373403943	-0.00831634231406555	-0.00323396720924447	-0.00241533738782916	0.0128532623102607	-0.0118184827294343	-0.0135617394023106	0.00590553610043192	0.00927787477527791	0.00232093225054836	-0.0095873133662564	-0.00259900381789922	-0.00361731384582019	0.0129492597765826	0.00121014564327779	0.00105299807943113	0.00285565341799333	-0.000849557888912316
Tragulus_javanicus	-0.119656898255267	-0.0418299897117287	-0.0793537235187841	0.0576988782651933	0.0686575229585283	-0.0539792662933867	-0.0200155870489719	0.0200857826523772	0.0458452156433335	0.0300171535333028	0.0420690009313479	-0.0281383060152519	0.0318763288655266	0.00031207281483654	-0.00498336133713371	-0.0185320650782363	-0.0385833382265812	-0.0202092861697548	-0.00591392605588599	-0.00928409632315155	-0.00836688572608504	-0.0270283285070456	-0.00956655372887309	-0.00963933538337591	0.00302023683398618	0.00440827286472668	-0.000910010725951116	-0.00461268780149387	-0.000767838866396706	0.00449500265655445	0.000915278934732347	0.0123863824307649	-0.0089198660131333	-0.00144560848825216	-0.00305861857784777	0.00614408899063742	-0.000217582933000415	0.00307107332757414	-0.00329899182327719
Trichechus_sp	0.182931946510536	-0.10922845186267	0.00755912294470779	0.0553091796036264	-0.0470082078026878	0.0378065617188133	-0.0926693363118093	0.0450662273836761	-0.0648913934964192	-0.0273405695021836	0.0258543892022339	0.00907332869484651	0.0348297493077429	0.0246765243735962	0.0232585364814747	-0.0188283888770401	-0.0246702670536546	-0.0127107689016565	0.0184282705070812	-0.00976130031565414	-0.00154472970986079	0.00752912436089004	-0.00693442644873074	0.00780888669392404	0.0005664098509283	-0.0129468348173724	-0.00442026505890378	-0.00963773848543722	0.00161541597432088	-0.00885549572457263	0.00118825260670928	-0.00408415013620327	0.00609147860303936	-6.92472680907316e-05	-0.000238220582765065	0.00267453951964628	0.00609770330326079	0.00215539361265129	0.000537458590617048

## Sheet: Suppl. Fig 2
Supplementary Figure 2: Principal component analysis (PCA) of Procrustes shape coordinates
PC loadings
Column	Description
Coord	Procrustes coordinate
PC1, 2…	PC loadings for the dimensions 1, 2…
Coord	PC1	PC2	PC3	PC4	PC5	PC6	PC7	PC8	PC9	PC10	PC11	PC12	PC13	PC14	PC15	PC16	PC17	PC18	PC19	PC20	PC21	PC22	PC23	PC24	PC25	PC26	PC27	PC28	PC29	PC30	PC31	PC32	PC33	PC34	PC35	PC36	PC37	PC38	PC39
X1	0.0348626009945225	-0.0349548955697689	-0.0321726399560331	0.011767057498442	0.0370213835091507	0.00312005503488104	-0.0116834321536867	0.0258982966892605	-0.0679009154173832	0.0605165236984449	-0.0307555172378995	0.0202251136647969	-0.000561003435284264	0.0437460300395844	-0.0296995369511651	0.105657508284304	-0.0599554002078234	-0.0670613193389483	-0.0255385925533204	-0.00380270714132715	-0.0337819390109872	0.0480267310150739	0.0539818238579758	0.075281311374324	-0.0478258435790576	0.132500024805317	0.00171758138401826	-0.0400114029775251	-0.0323580406594885	0.104762430680372	-0.060174469860322	-0.0341318099039627	0.0166967428357087	-0.0125565776637281	0.0314634128531842	0.0746587831089196	-0.00421019966150477	0.0625294960548102	-0.00410192776606581
Y1	0.0922787211505532	-0.055125446562971	0.0508052730064308	0.00208256193470678	0.0476565345111359	-0.0689884380080815	-0.0155721072326324	0.0865093382991206	-0.045291527046283	0.0667540841095068	-0.0157479806212854	0.00658375283976489	-0.0761159434667193	0.0296831672902911	-0.000988112773488044	0.0842817591450985	-0.0629690473295674	-0.0643465943101096	0.0433209983160585	0.0476310098636311	0.101678288738515	0.024344169201408	0.0295122707847872	-0.0514879827555149	-0.0823321487861464	0.0548140835240439	0.0600844356655632	-0.132035671639472	0.0452076284666622	0.00362986696905319	0.0286711623627538	0.0457022881115771	-0.0233221508896691	0.00179112761322429	-0.00307759354047262	-0.0190837047500572	0.0113451499736975	-0.0170033538432561	0.117110048531892
Z1	-0.0450780305424333	-0.0103963814522342	0.0813017986532496	-0.0653791522847957	-0.0294712857159052	0.139863314320259	0.0314672142792868	0.00378580117396154	-0.0432014325588034	0.121079206377154	-0.0505477832987309	-0.0146366760680774	0.0517905457673789	0.0358425093612143	-0.0596626179107225	0.0487216514329468	0.00600228668565349	0.0517202776360992	-0.0521501481521898	-0.0355229571023904	0.0194224146638362	0.00284705073936074	0.0988423115468367	-0.0764568949738167	0.082478534729318	0.0541540066976723	-0.0397245730734108	-0.0112950622734316	0.0787109053783752	0.0128291418530789	-0.0788293067820154	0.0460474842759698	-0.00592445991732881	-0.0673209669504771	0.0178801955194535	-0.0655009087947136	-0.0494865013800495	0.000944223272311577	0.0151960232821207
X2	-0.0116132456886112	-0.0692403088849547	-0.05247041224883	0.0494881946014899	-0.00605040528262551	0.0516886506928499	0.0107572835530976	0.0737153183221763	-0.126523607678531	0.0327789338175761	0.00541253813313792	0.0300258705022467	-0.00112559743139177	0.0112115209124401	0.07118830990135	0.0367603020897688	0.0576034305529958	-0.0171533329359051	0.00339323572931628	0.0202995198354636	0.129083198764534	-0.0421655907774438	0.0689429005477515	0.116488488588161	-0.104614640107569	0.020874473626166	0.0297859239755703	0.00828906945902604	-0.081286012525168	-0.0386103672481536	-0.0694272190894529	0.000332150829780685	-0.0386130465636252	0.0292921599032229	0.0252837251822076	-0.0605201176651465	-0.0127380763539152	-0.076767284824374	-0.0800876724381683
Y2	0.0820362781301643	-0.151712442225527	0.0150113905319743	0.0120489249577657	-0.094279512516008	-0.0374114727166214	-0.0982708610351084	0.0780958566067198	-0.0247584931136914	-0.10718261402165	0.0367288857476166	0.0453661139446013	0.0812565649336797	0.00748345966748774	-0.0814623590794934	-0.0830948293332169	-0.00143358847166859	0.0878036061219987	-0.0468808111598596	0.0938556044275733	0.0324701495064477	0.0836867657098235	0.0224845792625083	-0.0890594218886029	-0.00108001827138755	-0.00716578461532519	-0.0689337763635001	-0.119512862311438	0.024530406682725	-0.00912112528118061	0.0428413059600953	-0.00825753650068424	-0.0582699804151631	-0.0496151475419772	-0.0379164829190615	-0.0951487062900165	-0.0749837672191278	-0.0520963248478819	-0.0413345978864802
Z2	0.0274696674521378	-0.0865990861733947	-0.0353464859980058	0.0155649036273372	0.0120490574979731	0.0457664150632388	-0.0555595046989615	0.0517865227232526	-0.043909986238652	-0.0518425849295481	0.0212052951465762	0.0590261773541689	-0.0147637391566495	0.00609427069725616	0.0306465780144725	-0.00302202815475781	-0.00311197255862039	0.012458926117246	0.00396528071467419	0.00761203209574031	-0.0260475965848986	0.121237619720684	0.00822668538934745	-0.0239237433501138	-0.118842119682612	0.0157677614498215	-0.0102899810590568	-0.0859825032434666	0.0124778410099602	0.0151034932971246	0.0486625433783592	0.0289363564088076	-0.0131698355519802	0.0605368486073881	0.115010501501916	-0.0233320270500032	0.0238770268098629	0.0321366720964602	0.0598252944062505
X3	-0.00200996792536993	-0.0718069951156705	-0.0430857862952558	0.0110435675875591	0.0122509507881452	0.046051078049	-0.00698154453948999	0.000483646822821621	-0.0324616968050224	-0.00142884690359191	-0.00934927240458507	0.0517306117720468	-0.0127671361230862	-0.0607662431561845	0.0168276019691975	-0.0588975371831038	-0.0558486441846128	-0.110942778898735	0.0101852191871631	-0.0923144097678476	-0.0330809920972136	0.0559025229214563	0.00586402766247282	0.0646715107086699	-0.0490471111695319	-0.0118768842612937	-0.0841072412090127	0.039546344720446	-0.0625464866014676	-0.0480210115663522	0.0742055989173529	-0.139348200113636	0.028451837435911	0.0371809567273656	0.12893506713759	-0.0137094276095245	0.0982654821335725	-0.0579299955697208	-0.0168701702932308
Y3	0.0294108975915046	-0.0732261794759942	0.000441949094663972	-0.0580108469201145	0.0511607292224983	-0.0564443471049532	0.017624362641081	0.0156843919700385	-0.0353822403029886	0.0104659598053599	-0.140729874382558	-0.0127431712157194	-0.0390529540479924	-0.0338661247440524	-0.10050276726743	-0.011304997685323	-0.00500878850610972	-0.0267466083003125	-0.0969514399039882	0.00406008229129313	-0.0200864384431273	-0.0159264414122591	-0.0332118989166344	0.016515989234835	-0.0278619856463261	-0.0853802933462418	-0.0471500176731331	0.00533763614404813	0.00435427659799592	-0.106161430987353	-0.0754847156305801	-0.0602085796738736	0.0401736681546422	-0.00249935444414341	-0.150300512696111	0.0611577730484033	0.0394990604208624	0.0484838864843576	0.0927068206019251
Z3	0.0192776009997065	-0.0363326567087378	-0.0403938219766104	-0.00721327944402712	0.0634091311406578	-0.0036143503585727	-0.0121335923549901	-0.0110340272771613	-0.0479807754262632	0.036710709600621	-0.0742592556321288	0.0450214612572221	-0.0256776518124545	0.00198334869269769	-0.0587091370435151	0.0387670547282124	-0.0520603809210673	-0.0438642644413931	-0.0550140076360065	-0.0367862647252064	-0.0932194438364712	0.0911729289391917	0.0822905433903757	-0.00315296896200121	0.00589013232459348	0.039825464574642	-0.0337500859021173	-0.0190297145488873	-0.00572048278903344	0.142794626323021	-0.0269423792606355	-0.104795982199102	0.00242323729889353	-0.0848740018003389	-0.146681855537573	0.0110251195465407	0.113049287028728	0.104178833770868	0.0996776279878413
X4	0.0124980163560253	0.0737521755283866	0.00622017593387219	0.0778166724553553	-0.0396492860340832	0.0548676932799193	0.0152029281803648	-0.110955944583265	0.0241170044567841	-0.000139993906167996	-0.0238426435917106	0.0598257649026086	0.0466245356663846	-0.0227750673987536	-0.0715948969406055	-0.00541373755253509	-0.0360128713888207	0.00864286454779979	0.0269232876669434	0.193336572636227	-0.018729311076513	0.000927358006034443	0.025926625563073	0.0986064830513689	0.141229597323839	-0.058612615616379	-0.0192952740967837	-0.0636072243919765	-0.145520072871791	-0.0258653065755251	0.000232919074531425	-0.0915780159979624	0.0489080859099711	-0.0520651288302246	-0.127262125791327	-0.0351210618547101	0.182171808577417	0.020460622954571	0.00990271601082719
Y4	-0.0276635437405925	0.00469099062819481	-0.0977500014608728	-0.074478464336327	0.0950712935848613	0.0706176901155468	-0.0789691923854688	0.0138019796110707	0.0774789999449377	0.0166781748745129	-0.000125324492597362	-0.0326344236390069	-0.0396335728704704	0.0617340304436799	-0.0520580910765768	0.122490440375571	-0.123098756229908	0.0600016616508906	0.0832862884086578	-0.0235048242368377	-0.0231510256064439	-0.13379188533783	-0.23111252640396	-0.00339971104952135	-0.058323027317726	-0.0799573175382003	-0.172493022992009	-0.0694470595778862	0.184428548404575	0.0644871208636482	0.0354058257476864	0.11434092970192	0.279814870314978	-0.147741880941909	0.147781273860836	0.0359520883564732	-0.0786299605565499	-0.0438081999810725	-0.116179041917846
Z4	-0.000288492826843273	-0.0447097809543257	-0.127104980653308	-0.0489284607139499	0.10672603974194	-0.0719687266585154	-0.0135446105700076	-0.00741906869240111	-0.00878494351815943	0.0238639181635414	0.0153599451797813	-0.00231621216026477	0.0031353561533343	-0.211925940107639	0.102256262732708	0.0706969020666623	0.0825144757001437	-0.0210460728037089	0.0648722891391598	-0.0298445190886205	0.019074906690961	0.280406796516447	-0.00794933769323942	0.0084507711638839	0.135249831222163	-0.101161581129435	-0.014295387026241	0.0346487011360815	-0.0133076734965497	-0.0646705538819792	0.0794322016853109	0.0256142504062354	0.0690625351669002	-0.0363371791866132	-0.117966341438583	-0.0854316774420312	-0.0163307393436248	0.0274095559743506	0.0670556337633583
X5	0.0132486725256203	5.53382455835104e-05	-0.0889580534906832	0.00956918491339734	0.0818110284957348	-0.0924115077489902	0.0291322879634247	-0.00635529212684281	0.00145988841215219	0.032833708751605	-0.00488318630690638	0.0423398712397616	-0.0126602737129531	-0.0731324358220398	0.033417351046228	-0.0115343337608065	-0.0589018846286942	0.0573700527600175	-0.0784411293366005	-0.0279370036013056	-0.16102633440326	-0.0144416646156306	-0.000448104545069212	0.0476971090284144	0.00116306442850121	0.198186060072607	-0.0162978846854442	-0.0971457258432787	-0.00708407124784077	-0.0373814941023456	-0.177689727847786	0.0560265232247274	-0.131612998025412	-0.0693662197184903	0.0852089747781649	0.0714323198682381	-0.016766158891433	-0.0657917055095479	-0.192892408956107
Y5	0.0506633044462568	-0.0358692953849094	-0.00630451755916339	0.00643262587818768	0.0528142355358882	-0.00633672904381639	-0.00976145645113185	0.0382418315703233	-0.0410050162096927	0.0728061344673132	-0.0322897710282421	0.0215132558340897	-0.0190132405404335	0.0442650256933239	-0.0161966569361462	0.105863699173058	-0.0987330065347013	-0.0695415497535281	0.00532519807935718	-0.00482803424838337	-0.00612314782442633	0.0814735326777147	0.0657611133442935	0.0107259831701467	-0.0503984212748514	0.0587568740162911	-0.0031889667655875	-0.0757016485150169	-0.0261033814074662	0.0417401002780349	0.0140727164642134	0.0240670682517549	0.0253544546065611	0.0292694387262754	-0.0308301906531785	0.0465147106033844	-0.0466831681880311	0.0365647799275423	-0.0282077147179402
Z5	0.0714380112737459	-0.0446442266452446	0.0185612702302638	0.00164808284356373	0.0474369685866237	-0.0359689754483421	-0.0105325062130198	0.0618806048942351	-0.0281750456025641	0.0766341486209877	-0.0324469634602132	0.00546834196304899	-0.0404702173414367	0.0488052981107063	-0.00617225492250411	0.089778739382248	-0.0908365241206978	-0.0736245727116954	0.0213576867750024	0.00171706646003385	0.0308029415680825	0.0392249829310287	0.0502781611234589	-0.038632715408645	-0.0778282367424024	0.0326237616945571	0.0274166387772742	-0.0808584613700084	-0.00644026703644204	0.0120696423815551	-0.00162359913417543	0.0393515715473038	0.0248356230012416	0.0531625344497544	0.0232361410440563	-0.00918032833450788	0.00670869190192974	-0.0410492508780261	-0.00416688590266854
X6	0.0900544920536508	-0.0324038859103772	0.052018848104034	-0.00560893441508826	0.0480039829121571	-0.0920505748908349	-0.00717428207903092	0.0818109270966457	-0.0216463055526826	0.0571467358388204	-0.0105179991405528	0.0129476561820202	-0.0769805115891425	0.0456924662785617	-3.64534507214589e-05	0.0631244418921513	-0.0388276602035503	-0.0290275098148826	0.0524361837902207	0.0546786045229119	0.115636627083276	0.00553322009902668	0.0159092656815334	-0.00475344638062425	-0.0688788715479702	0.00785500677902449	0.0798712741679219	-0.106730637192604	0.00911090138461531	0.0436509041240195	0.0385505118155291	0.0769503196064934	-0.036089902213165	0.0720424820139879	0.00859956229067789	0.055885785936979	-0.00789356900626666	0.01684966020203	0.0135068552418752
Y6	0.0823800266515781	-0.0110830476848808	0.0487987285165496	-0.00453057560804449	0.0503293519798044	-0.100763088919718	0.00532963848673117	0.0824659199434525	-0.00943500639643286	0.0572389878251746	-0.0100254361299698	0.0167190479954568	-0.0675295601742478	0.0534233484194695	0.00798519519356014	0.0364442287509327	-0.0375060787215167	-0.00358026481925251	0.0592213659359513	0.0453967349382938	0.102651981603278	-0.00314308982009311	0.015405287213027	0.0149878119131957	-0.0450019865762114	-0.00369583547839441	0.0350463758912449	-0.0785668593909624	-0.00756390458164367	0.0397638424730434	0.0274402178977037	0.0586648028466338	-0.0129713177985555	0.095791178673857	-0.0298380874739771	0.00986538035896427	-0.0381819879973799	0.053673052513376	0.0114164999839634
Z6	0.0720807696513267	0.00885261204763332	0.0447513254881026	-0.000508459425307293	0.0498670195192067	-0.105298406297512	0.0199394326787128	0.0847766224228269	8.26265633142847e-05	0.0538384535306375	0.000415970428912694	0.0177088515751677	-0.0581201558755895	0.0628342866653878	0.0181571326501596	0.0185482730810576	-0.0349203583575462	0.0219731480332333	0.0712644474486441	0.0340881736785677	0.0959035507252571	-0.00913911247098036	0.0223640819739961	0.0260750186915455	-0.0300652878257677	-0.0208925032607454	-0.00296102749723984	-0.0471222111074904	-0.0102561182364641	0.0389175957681352	0.0149568563627541	0.039538175429367	-0.0104547857684895	0.103153807691318	-0.0512810716397486	-0.00489125172293446	-0.071691384576214	0.07063181478446	-0.0222200546683251
X7	0.0625530126905405	0.0287211928487166	0.0396594579254818	0.00665305058742801	0.0493811748717895	-0.107839047742984	0.032299611036714	0.087900497895355	0.0107875446780814	0.0513120181609542	0.0154827763420932	0.0193601540686484	-0.0546960976492661	0.0567060942949924	0.0304863297353537	0.00846166882097979	-0.0261534104374993	0.0360188794032187	0.0792354152758263	0.0280353685107304	0.07779191271837	-0.0193133687896091	0.0216982199967871	0.0282816086654725	-0.0162544344943055	-0.0387360637643652	-0.0110521445494251	-0.0235578563592117	-0.00678546330010382	0.0239171066544375	0.00709674330546868	0.0375203126110051	-0.00696039841476083	0.0884231100074477	-0.0733326442243962	-0.0236571972589167	-0.0580462930091253	0.0815999112100274	-0.0573522824812584
Y7	0.0526173138153247	0.0423653609383339	0.03374986518033	0.0170658933552421	0.0473920490111874	-0.107230140135466	0.0448798794067674	0.0880742339569859	0.0189745190329252	0.0468034632511666	0.0391087363086027	0.0180314524068361	-0.0504507772105067	0.0439508803586789	0.0386843317912941	0.00526901829389321	-0.0139177238565966	0.0330917165533859	0.079993799013388	0.0250074918905304	0.0621631970107804	-0.0317656053944686	0.0183167038498865	0.022904725366412	-0.0013334161169453	-0.0537649480819258	-0.0190160719048125	0.00815438317836781	-0.00376873728347706	0.0161838566462702	0.00228375726432773	0.0466593782576472	-0.0212681949518844	0.0653957625438337	-0.05572021011384	0.00898942539501889	-0.00858220452920759	0.0341744340194379	-0.0342559316657923
Z7	0.0433898193001857	0.0540447249387968	0.0307668749345451	0.0261758220137787	0.0453102768555657	-0.103242248590031	0.0569175377777678	0.0894593757710231	0.0227284690600601	0.0434286341751166	0.0565953690933125	0.0181995278427045	-0.0423935094765247	0.028448096427103	0.0424295965924177	-0.00560937126116835	-0.00978288380879379	0.0286107463531909	0.076728761867914	0.0354376667921172	0.0385511124159892	-0.0372792756812807	-0.00278377411482573	0.0209000571848002	0.0141923973377471	-0.0595222681478896	-0.0360114006415736	0.0277461790328324	0.00465630221791767	0.00226851614243859	0.014369378697164	0.026552804971761	-0.0180701148074613	0.0251121061915443	-0.038612363699058	0.0137320929852723	0.000347172821942347	-0.000940199589701252	-0.014476805398819
X8	0.0327601367188897	0.0629225677769809	0.0282096635333785	0.0321180353651964	0.0422511576024356	-0.0974180551943938	0.067291928289164	0.0887781331158865	0.0224112594749572	0.0415093847965948	0.071169955142685	0.0147084512917679	-0.0324241474508723	0.0146283654176192	0.0423678870740317	-0.0136590952997797	-0.00345195266312658	0.0215882864681682	0.0623183611889649	0.0507836980825443	0.0167702473394527	-0.0442789426850947	-0.021771069423745	0.020033803799147	0.0210549343169271	-0.062666380621583	-0.0559536584781555	0.0587691845298043	0.00560741322584003	-0.0136346223178817	0.0200829332403955	0.00368319523064655	-0.0281318517353344	0.0205486838489007	-0.0156893223691153	0.0159872443219089	0.0367449172952184	-0.00928154833619906	0.0156808137589138
Y8	0.0244151678214645	0.0694739389169627	0.0263286816862612	0.0355340279413409	0.0372097127369121	-0.0859653992134446	0.0769808646991911	0.0852185815523726	0.0247658298836021	0.0388533047194754	0.0791196371460996	0.0202942265548627	-0.0174664789409664	0.00655021320851651	0.0345732898041732	-0.0164073115043427	-0.005769965300835	0.014994398442616	0.0390545441917831	0.0650140237807678	-0.0049438294787785	-0.0388569074506169	-0.0488684805909031	-0.00332998818493429	0.0169457728454432	-0.0755862181474316	-0.0842882299246908	0.0709032424023545	0.0121051476380891	-0.037526563483826	0.0192190200642651	0.00402216225420671	-0.0376354705107168	0.00500388212838593	0.00803389865253488	0.0341945744398081	0.0297712863540993	-0.00766777074825109	0.0192507096492256
Z8	0.013301431576258	0.0759010869110671	0.0255900121938539	0.0328173053550284	0.036516345701624	-0.0645122967858379	0.0845308234795553	0.0825576922782007	0.0238931614519748	0.0247625642162635	0.0889398063213436	0.038726595597162	-0.00538513693162557	0.000456996373472022	0.0216120487675169	-0.0213584501830341	-0.0105325812096867	0.0134042743550155	0.00987588295739028	0.0769558607751519	-0.0158607909345655	-0.026786937377827	-0.0604843680871986	-0.0204095400072583	0.0284921193705788	-0.0795460986537672	-0.0992520698517832	0.0835498056334242	0.0169402979641989	-0.0673488752280248	0.0307838692546533	-0.0237900007555208	-0.0389363515619557	-0.0379350975033027	0.0168327362491721	0.000396524127593414	0.00501862217334878	-0.0328083380782618	0.0383968250661748
X9	0.00191641815418672	0.0795299646339564	0.0234989222627067	0.0261175716133345	0.0311642384254993	-0.0362460257808205	0.0912520978942639	0.080019088530898	0.0207438455908412	0.0190061614069959	0.0936218409916016	0.0465804804892925	0.0154587378443203	-0.0106249576545703	0.00951535186085925	-0.0184256155871943	-0.0178663249792883	0.0253105168398817	-0.0163502116767022	0.072571633076234	-0.0421413689753488	-0.0157805961907877	-0.079709590608844	-0.00953173169205261	0.0274341723390439	-0.0699536322227837	-0.0971232662355154	0.0681671931685989	0.0094581485786365	-0.0923110671718347	0.0559167899639474	-0.058723447263761	-0.0426918739299035	-0.0650210433802228	0.0219303729172269	0.00180119553697503	-0.0232869998383699	-0.038720420593956	-0.00104751603112124
Y9	-0.00983858034333519	0.0788317564177428	0.0191827203399183	0.0160647731052559	0.0231376991144095	-0.00874396339665367	0.0837103816004896	0.0842773435331629	0.0210661555158825	0.0170642170149267	0.0881536782021702	0.0467129355621413	0.0277679190081873	-0.00562579818612124	-0.0130821903334761	-0.0151356195599668	-0.0149674850831284	0.0176000173117261	-0.0412465948327774	0.0663593743350053	-0.0610495291347057	-0.012985133710307	-0.0631809929900381	-0.025400203975336	0.0262393378951227	-0.0581195457401211	-0.0757419516971079	0.0683713410671876	0.025629653098581	-0.0525868796735131	0.068767157832197	-0.0925897556206094	-0.0378958345085759	-0.0842365223766384	0.00230960542540107	0.00463835407665164	-0.00333865353487139	-0.0078881257445362	0.0263802503806128
Z9	-0.023321327945224	0.0754106519078354	0.0163112529024864	0.00427201514739626	0.0152379643222155	0.0151477267184493	0.0805859965472324	0.0795709918505482	0.0177609288324297	0.0178935312222292	0.085450494886324	0.0545087071002587	0.0308751397713001	0.00230928279153569	-0.022798883902825	0.00169815532651153	-0.00940690315312301	0.0182055716142787	-0.0555489410777278	0.0565235968351773	-0.0868717417745512	-0.00428487546144354	-0.0637888653287656	-0.0299414372541822	0.000702042582100429	-0.0433471567557839	-0.0353497871643004	0.0604227492678968	0.0181280808195787	-0.0361508195869645	0.0988931299328137	-0.103395654968739	-0.00533089732608728	-0.0629714562411415	0.0177306700220716	0.0151197498405715	0.00403144280197244	0.00545578156302776	0.00538074467199219
X10	-0.0331487952524302	0.0698956654228593	0.0159549514308576	-0.00905320723111593	0.00892870517568925	0.0425182444216511	0.0718886562006371	0.071485193552028	0.0122715332861572	0.0292886891366349	0.077121460394724	0.0589076917286986	0.036441017590776	0.0099185980136215	-0.0320878092940854	0.0238331164382819	0.00116987691980877	0.0171093919998913	-0.0625886417322504	0.0446266495709285	-0.109078306829618	-0.00553625094757938	-0.0761257497165901	-0.0119605179893287	-0.00863316054229846	-0.0384079672546327	-0.0153977224506909	0.0537590141176878	0.0159078600584563	-0.00409494147999127	0.111324150644169	-0.0939832400581752	-0.00863404282865266	-0.0134613606196145	0.0295495680753859	0.0335497318059036	0.0401806771293576	0.0176881484004473	0.00610570700371857
Y10	-0.0406766816763001	0.0610166051642566	0.0211743600528609	-0.0226378448940376	0.00225915684710507	0.0625695518264228	0.0626846595828639	0.0659877956937759	0.0119459902800021	0.0387208735015166	0.0699144898246751	0.0621533164473842	0.03216119260878	0.0174633679068924	-0.0285195197693881	0.0448854442314306	0.01401565245184	0.0196313708400479	-0.0740769431109015	0.027222288384064	-0.137634412626294	-0.00863052306492961	-0.0628787198500808	-0.0132852755550342	0.00109052823044123	-0.0218936918087422	0.0292687846470003	0.0443206318493054	9.86899994248856e-05	0.0361811035442277	0.108649000486767	-0.0705836637543828	0.0397013653167619	0.0324435185126785	0.0279722298241131	0.0221573359052563	0.0570970832496232	0.0318851021629893	0.0129079044615291
Z10	-0.0467517547233454	0.0473880574525363	0.0279095944445066	-0.0345559975798714	-0.00661359251954644	0.0807798494615159	0.0550848167313715	0.0582223093449226	0.00460341023599981	0.045608136274692	0.0549091452250441	0.0513661885230132	0.04104703355066	0.0268179897729796	-0.0355248880196549	0.0609292538271163	0.0255656060251569	0.0284546742028488	-0.0715823246789339	0.0223113921522844	-0.139625156632478	-0.0153796156012206	-0.0619945678733414	-0.000411088779343843	0.00743228058229567	-0.0261762114038879	0.0499701460217739	0.0453774133855286	0.00622934101236543	0.0521207134952627	0.0853341895867406	-0.0423266768197348	0.0484031918453434	0.0372259496557151	0.0295130870765154	0.0391122869728947	0.046123485047416	0.0269495551306056	-0.0273253298071866
X11	-0.0498424864895241	0.0345148822626531	0.0415227020623579	-0.0436068736881898	-0.0155229668459041	0.0989191655707829	0.0406081760059755	0.0440680438430068	-0.00542540386020498	0.0582366405749697	0.0334286669189921	0.0464595459480782	0.0441836278521788	0.0387765770896188	-0.0503220688034535	0.0538816385110658	0.0261856814473085	0.0278942258386531	-0.0622757073127937	0.00772518765732513	-0.118477979961649	-0.0172469657160489	-0.0302159651142464	0.000985093383356821	0.032309431253466	0.0130947584277566	0.0514176177413475	0.0301438844205886	0.00444171179919723	0.056198445137713	0.042157739104386	-0.0149174756867538	0.0604084350035543	0.0370862037939792	0.0137211603240463	0.02919679044656	0.0370828030103087	0.0231941904331629	-0.0524901721251499
Y11	-0.0482868024938041	0.0192102165446175	0.0572166178685181	-0.0570535928014175	-0.0182446775596922	0.112534366663802	0.0330337647084825	0.0358155562014823	-0.018440503740074	0.0722360666079903	0.0109645867436095	0.0359553296663986	0.0530062038381239	0.0506411134143586	-0.0533576667955729	0.0569346761839438	0.0296990221678476	0.0431740309443559	-0.0566329891775071	-0.00714819281541662	-0.0702824850839	-0.017937892288898	0.00557395665168127	-0.0111558438561039	0.0584330783848946	0.0152423843575227	0.0440907902862057	-0.00203442329043136	0.0145783295390412	0.0415304293290383	-0.0114856909395969	-0.000958949451579615	-0.00339587317943557	0.015864743898727	-0.00967687993902984	0.0119607479484982	0.0248932925167872	-0.0117389635425538	-0.0838181055597191
Z11	-0.0456410580897478	0.00349675895361619	0.074961182195994	-0.0634304707668662	-0.0238915520986074	0.127054461005957	0.0309410948721425	0.0218467637035987	-0.0295214903706278	0.0983136701922064	-0.0175307927026732	0.0178372421411443	0.0605696929585808	0.048787170260261	-0.0560426769580165	0.0485045927534526	0.0242075128137263	0.0507122319063595	-0.0471691922637666	-0.017652689125776	-0.0273204034642157	-0.0329598807488632	0.0566031350911214	-0.0339125311615518	0.0903154545164659	0.0128327509385459	0.0252483980350498	-0.0167481712372805	0.0459139124754103	0.0430929003919886	-0.0606832770719786	0.0361137934021743	-0.0286578980551846	-0.00566401823274292	0.00317801485443795	-0.0109977907405605	0.0242869819856836	0.0172395452829021	-0.031331027378017
X12	0.0335893273709142	-0.0951063801342398	-0.0329978488907758	0.0149259065526538	-0.00438237777427344	0.0242939533345204	-0.0673448254729505	0.0593243173161725	-0.0336962008973023	-0.0540639430698734	0.0319038207769491	0.0780514083246759	0.0110521418522682	0.0160654253286615	-0.0240984332220517	0.000221182309816978	-0.00866953832954649	0.0395469885382208	-0.0169653058200576	0.00230896798838283	-0.0120482727380672	0.12293068642948	0.0233205520764181	-0.0139603319409474	-0.0937850902199005	0.0250254902691261	-0.0815282776900276	-0.0843447875104159	0.0433255138539849	0.0161621421602887	0.0978754880925751	0.0137995279423574	-0.0250248090844816	-0.00982351670512711	0.104692559598694	-0.0638961102181035	0.102174409745697	0.097613285241573	0.0338925030842692
Y12	0.0532327940082682	-0.116106479551805	-0.0134019952362958	0.00661911218365168	-0.0406351107591148	-0.00667579917562108	-0.0806554048163306	0.0607220109120838	-0.0285631025808613	-0.0702511839911052	0.0462125110736459	0.0685539697147358	0.0350928043743049	0.0229780831938307	-0.0551016039309698	-0.0220040972445744	-0.00940221469619903	0.0787679214351884	-0.0477504512887448	0.0239012941125868	0.0146384331492518	0.0988114535880937	0.0239471227443891	-0.0705225690168325	-0.0416050259521717	0.0360531635003502	-0.119799543769262	-0.135021463843473	0.0282212721720067	0.0127510790652887	0.0914098668998964	0.0163368469381204	0.0081202172912227	-0.0514153097429584	-0.0147040514402737	-0.0841165178151536	0.00930447842083865	0.0282796254056025	0.0796977064611554
Z12	0.0500880486108879	-0.129980835406565	0.00805085640739902	-0.00133990742880427	-0.085232561645551	-0.0341338644950728	-0.0802236222888384	0.0388802959575413	0.0189947255345102	-0.115651558049774	0.00789600472786733	-0.00065299246523604	0.0811170717139472	-0.0268135240362024	-0.0469680794259785	-0.0639194224264574	-0.0173537377086965	0.0599445446419115	-0.0306058200144965	0.137007272161495	0.0175463525722495	-0.00629319631665338	0.0305049165273194	-0.0675266217176967	-0.00544364194394603	-0.00945691831936248	-0.0753598846140688	-0.0557779489374772	-0.0227236281498584	0.0482171531115601	0.0546462479211617	-0.0586836290168721	-0.0378764210538473	-0.0319281797808714	-0.0235841133847763	-0.0761793975317892	-0.0636712346125068	-0.12399291333778	-0.0677428917266517
X13	0.0199196534317035	-0.109478013827572	0.000158120220545913	-0.00494747726078793	-0.0650646093264412	-0.0113465543020808	-0.0635059667250989	-0.000440048145778322	0.0481061828514715	-0.0858030124727308	-0.0170102261435521	-0.00896413488558621	0.0731995038669949	-0.0334143122680597	-0.00695647303327481	-0.058522798431692	-0.0343006442587448	0.0297699588228543	-0.013228764506316	0.0991921223052801	0.0155305032033432	-0.0495976383437488	0.0084956339530961	-0.0399538151379085	-0.0167838922954828	-0.000909086976460305	-0.0534781941524352	-0.0491436455466079	-0.0203351791297929	0.0185506875128085	0.0304375671162762	-0.0538408199523309	-0.00881719294781347	0.0281128563688915	-0.0183904023566749	-0.0653997760687881	-0.0119433675523455	-0.133887912526401	-0.0224411863636277
Y13	-0.000343631722356857	-0.090503876162873	-0.00315326729298062	-0.00270352723755127	-0.0523372827210453	0.000666576785976864	-0.0545200548552939	-0.0250648078453355	0.0671112525987838	-0.0702307903861682	-0.0303145889216962	-0.01932485071238	0.0628573268501615	-0.0206211869412419	0.0234333839377006	-0.0511330298413902	-0.0360783528130979	0.0161107410309499	0.0154003193190706	0.0502842272616722	0.0162673797097364	-0.0622331113619301	-0.00194369009931238	-0.0236390761477232	-0.0217383366036132	-0.0214486387388147	-0.0328703073780466	-0.0568060957729794	-0.0053729348039465	-9.94530156947643e-05	0.0251342585746043	-0.0284137606202246	-0.00770181298396794	0.05306441100115	-0.0134967825826705	-0.0115484079349965	0.0270419700561243	-0.0971888516748609	0.00248350995308031
Z13	-0.0132179591459271	-0.0733517948555419	-0.00391558602173458	0.00530261958558832	-0.0490342066376069	0.00230409509610955	-0.0447222988988563	-0.0350838427113243	0.0743735902388662	-0.0642662083388137	-0.0387270595291407	-0.0315296809314	0.0433575750372725	-0.0121398995513083	0.041726003114184	-0.0447994485324697	-0.0240268134485832	0.0117049379717846	0.0260113404429336	0.0225121858552237	0.012940889168062	-0.0576389778880115	-0.00550599260647307	-0.0148195086964259	-0.0210496851717875	-0.0255759476515963	-0.015039615384606	-0.0512734444984914	0.00157652330256956	0.000418604055201263	0.019334375850928	-0.00814940813413726	-0.0168517643761485	0.056083146356183	-0.0292203814461371	0.0143481424459225	0.0404262822940994	-0.0492162132214608	0.0352022945242556
X14	-0.0205597179703768	-0.0578558091160844	-0.00255066525906852	0.0193807805532907	-0.0511052444732672	-0.00495488021225541	-0.0350982214252214	-0.0314334809230618	0.0763642837993073	-0.0717192494558902	-0.0429360679848095	-0.0447368709923328	0.0228109990376656	-0.0110477789460079	0.0483821007483165	-0.0450637994422196	-0.00259580104429357	0.0083545333111755	0.0250134108713896	0.0126515898732149	0.0104825455605282	-0.047965150374466	-0.00975522456961282	-0.00372050645286584	-0.00880906875818528	-0.00636971820261101	-0.00191155459372105	-0.0355745341416306	0.0109600445716415	-0.00188619277434055	0.0153515691710255	-0.0126460777567909	-0.0243504002716352	0.045328354369047	-0.0313108264871791	-0.000206057080172167	0.0344580446069576	0.00741789658094501	0.0369960204475199
Y14	-0.0234914410367636	-0.0425450807692322	-0.000572272316975229	0.035236974466795	-0.0553384673989604	-0.0169287314948026	-0.0257289064856652	-0.0218336458975667	0.0788032779393801	-0.0819974842880803	-0.0437740800592049	-0.0556508567090143	0.00273492506753355	-0.0126231197014559	0.0552514707775924	-0.0486697103546765	0.0183321089006581	0.00671419499138174	0.0172025912494967	0.0167267600633279	0.0110006786084434	-0.0330515359427175	-0.0209461911620517	0.00998341167052914	0.0104972234553187	0.0259985967979149	0.0140701564090253	-0.0117858477002069	0.0104958555238673	0.0144255458704079	-0.000187213879285274	-0.0120754305451001	-0.0334219320974966	0.0332400582686625	-0.0215063594896276	-0.00880468542422092	0.0153355951306892	0.0238893258246835	0.0440618804752676
Z14	-0.0238763519088294	-0.0290320240309758	-0.000454276035424547	0.0516671531826783	-0.0592138090944136	-0.0277710404858561	-0.0238271114122306	-0.00682702763655392	0.0813484036768162	-0.0976635926214015	-0.0380303447617045	-0.0653599004321171	-0.014971142384708	-0.0151681770882477	0.0590660098184345	-0.0532121654365881	0.0288363527454811	-0.00165627492647192	0.00560455497087636	0.0210523305768815	0.00903437775173056	-0.0195691894872423	-0.0264590561749624	0.029176729191716	0.0264204658119804	0.0412021956654743	0.0450257954349079	-0.00579911598698571	0.00195527884968121	0.0336210285249075	0.00134853873464083	-0.0076371857245855	-0.0360127555655124	0.0339466423540352	-0.0298009530479411	-0.0162142142527822	0.000713503670870436	0.0388543367767647	0.0156264431264955
X15	-0.0246378969380206	-0.0152887641974862	0.00136554678631219	0.065524546265315	-0.0653356311472261	-0.0344692609690834	-0.0244416905637518	0.00700325595159682	0.0813147913785703	-0.109849246865528	-0.030969925388317	-0.0711149248588264	-0.0226347913278203	-0.0112603582030803	0.0562858698589953	-0.060556026509938	0.0428366055608661	-0.00862507529721462	-0.0151862657175521	0.0160794857385564	0.0193830643319805	0.00114851110026627	-0.0353913001678428	0.0436729734450342	0.0418028097558287	0.0548808234110586	0.0462015312827671	-0.00456196311745406	-0.0357819291736478	0.055706104899218	-0.00172739343576695	-0.024271520944236	-0.00823150191629018	0.0294560116978413	-0.0361266753917685	0.0339903049636124	0.0181740907744993	0.0185043525957023	0.0248298895527514
Y15	-0.0250274168300305	-0.0041419758072653	0.00215087265285733	0.0730082792195141	-0.0733335756314777	-0.0372594535137256	-0.0219688021045097	0.0179510988204539	0.0832552474540741	-0.116277364057262	-0.0252411768885445	-0.074050480411022	-0.0263378359570244	-0.00680399862452125	0.0565242653354183	-0.0653948720532855	0.0563922576918039	-0.0226523425686773	-0.0221030154771707	0.0206390988289083	0.0296838780789384	0.0249578985672912	-0.0517490444108557	0.0502512673299281	0.0606249818830462	0.057081475335554	0.018059009047995	-0.00166535415446704	-0.0442744097689176	0.0366288373433173	-0.0278952077446294	-0.00902468695244372	0.0122139074737024	-0.00122033854968222	-0.0153662014850907	0.0465002415861422	-0.0500444374497725	0.0159501739263421	0.00438622806896159
Z15	-0.0251553747194007	0.005535817548367	0.00235742902102145	0.0769855226428169	-0.076975288455146	-0.0381750415245947	-0.0236398251066547	0.029753403284296	0.0785995981952091	-0.11314233155749	-0.0250833886562329	-0.07779120298041	-0.0316662381113759	-0.00163872674005329	0.064927724008069	-0.0699008551076238	0.060767678744888	-0.0217298535031716	-0.0274554634376072	0.0343976829269788	0.0243622704998988	0.0505060779934513	-0.0592651594289147	0.0445244010352621	0.0440041887156795	0.0611841587199548	0.0217913014237614	0.0108846665925216	-0.0423850497356119	0.0247608301819347	-0.0690920911195529	0.00819020893752523	0.0373699794403229	-0.00185713385718253	0.00367189676301264	0.0524605476900302	-0.0563525188871545	0.045793362403224	-0.00881245611047339
X16	-0.0249855403216268	0.0141878340322287	0.00206188582141127	0.0793603203417221	-0.0791557395486388	-0.0304331874198418	-0.0229904284391987	0.0351559844847833	0.0711732072316032	-0.0990685316465382	-0.0240859213948629	-0.0806062169451187	-0.0355930575217368	0.00107480535892521	0.0696559074880201	-0.0664541362535236	0.0603753876286848	-0.028139719858397	-0.0332380015979512	0.0266733105208719	0.0121097570567105	0.0696218810165588	-0.0631250030539946	0.0489413581183165	0.0230187871755827	0.0587364238627142	0.00361323452287098	0.0189010142233326	-0.0540706107021917	0.00156018279810296	-0.0908135860569255	0.0165716049072373	0.0630374952153586	-0.00630789977765815	-0.00219780740020803	0.0431103211107313	-0.0808350624252872	0.0061120240116292	0.00581686882649547
Y16	-0.0250216312063888	0.0210174883998345	0.00606545348740199	0.0709907492433328	-0.0795101622060253	-0.0173734607333008	-0.0198409419140505	0.0362402425980852	0.0652204105228476	-0.0788710649850124	-0.0249913448600158	-0.0851789025189032	-0.0374520865422176	0.00694820723208697	0.071446952230012	-0.050651799877573	0.0607404345926936	-0.0194269563676531	-0.0532720914728173	0.0322666455123648	0.00545126788908948	0.084060487989705	-0.0642744664831194	0.0662737285892644	0.00636283188892957	0.0654129131015346	-0.00624618090700702	0.0324933924092191	-0.0328945775003633	0.00841722898261448	-0.0845902861867231	0.0419609460192044	0.0629882120123193	-0.0385991230032273	0.00711387479160215	0.0542435801296906	-0.0639360026805179	-0.00703192227116419	0.0131636665845411
Z16	-0.0255982698484161	0.0251430625615681	0.00831734198947165	0.0615904692799648	-0.0779243982568242	0.00470314302755065	-0.0134235307967021	0.0311705602267002	0.0520493506558625	-0.056659847199367	-0.020100041812575	-0.0856700733949084	-0.0326974474862649	0.0133700125838704	0.0679968832234574	-0.0381396533343769	0.051221728682267	-0.0187414853723004	-0.0501374160387886	0.0356629425010299	-0.0104771145874447	0.0835132359862443	-0.0799085877620377	0.0461421482356737	-0.00915867785010501	0.0718609527327164	-0.019300301624424	0.0371631829732955	-0.0407024791223474	-0.0297020833193423	-0.076854949652074	0.0513579395728192	0.0493578887720216	-0.0367544232213475	-0.0152617796481253	0.0357210065698629	-0.0734817654642183	0.00442690271904244	0.037869382579151
X17	-0.0281999734756241	0.0244313351041654	0.0125084039034461	0.0480190027829082	-0.0723985341553575	0.0293598787355066	-0.00544363963262277	0.0254783929700975	0.0390017237331294	-0.0311995048517849	-0.0200045154404384	-0.0720569499370768	-0.0263986824655338	0.0334041791740249	0.0639120968993383	-0.0126236239452525	0.0434566348338954	-0.0213042936915218	-0.0502747679460771	0.044461607050122	-0.0201789281403841	0.0672969927441437	-0.0690710004526333	0.0148052100303341	-0.0262793246478191	0.0563947143563148	-0.00188640746261057	0.0334847599977654	-0.0347987617722734	-0.0458164365118092	-0.0454070061210603	0.0740883091156648	0.0738327200659225	0.0152450832846056	-0.0179312279551925	0.0116611897480886	-0.0559632426863465	0.00309469608006103	0.0203632991925092
Y17	-0.0309910450960425	0.0237134065567727	0.0233656312924775	0.0276335806041152	-0.06506139715183	0.0572495803380167	0.00705220442811907	0.0178034418075907	0.0290051720577655	-0.00729003118095857	-0.0181605274698763	-0.058828043149266	-0.0179290549843556	0.0394726332226501	0.0490278728918037	0.00518186675769676	0.040941840472796	-0.0071087419020112	-0.0582890033950514	0.0385410488026602	-0.0274008344080072	0.0558585162904517	-0.0644364751742281	0.00349625991169085	0.00197815731088734	0.0518316924997348	0.00944065590651073	0.0507813393850987	-0.039294953686775	-0.0340902404504292	-0.0454488506968844	0.0746319455159835	0.0749302446172382	0.0279580426562389	-0.0463394063448744	0.00187000405901261	-0.024289891988134	-0.00885709154493956	0.000987304029009275
Z17	-0.0337680622123564	0.019354473444471	0.0345757277111673	0.0051924804494231	-0.0587532574683222	0.0783872639001868	0.0151119978060313	0.0115222503558845	0.0125367489733155	0.0203076160654541	-0.0205693041115145	-0.044700721918286	-0.00220684839000569	0.0464360163504274	0.028024330689941	0.0203212154214274	0.0325643373383904	0.00111942811331186	-0.0606664420748068	0.0364879803592844	-0.028511945717311	0.0319723894385241	-0.0392996435788831	-0.0184646265164886	0.0191755725418025	0.0446068594501747	0.0186028069134485	0.0432553568302213	-0.00501121467943298	-0.0352801834100123	-0.0470557854970168	0.0780894981229985	0.0699493978181866	0.0319546891406485	-0.0563820876101678	0.0199477325092389	0.0140811766365925	0.0215934911200206	-0.0351304666502764
X18	-0.0381266781063974	0.00970576928186544	0.0503125946995465	-0.0150900534234333	-0.0514746408165096	0.103451758709006	0.0211186770740534	0.0074669663487597	-0.00841179177377948	0.0546921668579715	-0.0267707371348215	-0.0326670551445373	0.0246767740010013	0.0526633644807843	-0.0031806762697874	0.0352282129341787	0.0281763196950986	0.0218356376488057	-0.0558047630806053	0.0191909371651876	-0.0216649707415874	0.0219922583797779	0.000283066706859821	-0.0411227977069755	0.0454244686313604	0.0346130711929387	0.0180531026637141	0.0427353003900156	-0.00374714495682797	-0.0171306817820048	-0.0446040948562835	0.0874559250265188	0.0396092441266043	-0.00480970698651392	-0.0412859152421037	0.0222549142650467	0.00459590324804073	0.0190265943685767	-0.0391405769396735
Y18	-0.0421298214170077	-0.00140421075627407	0.067250563989195	-0.0412690629772546	-0.0420267741121118	0.121238237322523	0.0251192914392915	0.00403440972018336	-0.0282287020816072	0.0892718596895073	-0.0370958430881412	-0.019231462768501	0.0426607336028294	0.0531938434393668	-0.0318191086002204	0.0470550002128659	0.023585739266023	0.0341786032174579	-0.0456238307661395	6.47327078225086e-05	-0.00593014734491101	0.00521604286672522	0.052574610181097	-0.0556931122369906	0.0705601625712614	0.0295480480759043	-0.00685260876454202	0.0232137389602879	0.0163121249782208	0.00549907789866439	-0.0561607716559336	0.0813697916896006	0.00479154747408335	-0.0309632017865118	-0.0339702590278521	0.000106033301126705	-0.0189360984585242	0.019580610752288	-0.0380294517160299
Z18	-0.0394398155565615	-0.0190353096258164	0.0554255482459898	-0.0445960275694125	-0.0231459098467621	0.128469219630765	0.0261013883748328	0.0137033084707564	-0.0610220317670209	0.106129131579085	-0.0350526015005067	-0.0102997934790786	0.0359441783834868	0.0358005990980317	-0.0353535938773988	0.045607009629155	0.00868765816945515	0.0353430324041652	-0.0431734823208934	-0.0227087228885429	0.0394156879618735	-0.0121868047452126	0.0911048977463083	-0.0393946667303556	0.0417280784647832	0.029358471391128	-0.0425449717959924	0.00118764635440153	0.033674441314458	0.00643651458023558	-0.0661416681216167	0.0292975249496672	-0.0189941958221574	-0.039417626361526	0.0016514763758017	-0.0612831056801359	-0.0441731279430497	0.0103537462466635	0.0303158615357706
X19	-0.0339969112693321	-0.0285931957524414	0.0340148521153358	-0.0280192125884124	-0.01821579240274	0.117531424120701	0.0219931458831572	0.0216177989191998	-0.0743251324660359	0.098128252638064	-0.0228126926080134	-0.0107484235016587	0.0246755012191436	0.0317985160620565	-0.00894782336518487	0.0439399668298081	0.0114705801257988	0.0243257944224673	-0.0295207698911983	-0.00564641318532337	0.0586959889147709	-0.0195577174371853	0.0802102193306578	-0.00358246175560159	0.0084739938598156	0.0207339427181309	-0.0343050852878648	0.00210280412337215	0.0156104106800099	-0.0182120747491671	-0.0836431781985053	0.0188324734138422	-0.0211626266058967	-0.0368115825105774	0.0125418150666967	-0.0768607952592029	-0.0398621812886799	0.00253265660219217	0.0164745993680014
Y19	-0.0279892700553373	-0.0382561229269576	0.01243557793244	-0.0110209296781507	-0.0131176479586698	0.103592064855228	0.0171067261456905	0.0333938614634413	-0.0899321034917623	0.0843652025671177	-0.0104173406584328	-0.00635017364113248	0.0160915623987636	0.0320766833431949	0.0146761257024845	0.0446877290018046	0.0136544428954707	0.0172256862317555	-0.0268101786565481	0.00691483749746163	0.0772340770806563	-0.0290419259434758	0.0796013854166351	0.0252189740484561	-0.0336213147578696	0.00954496949396589	-0.0277187188715122	0.0090864485458737	0.00562881694375824	-0.0326946755429618	-0.0977535671538439	0.00952305865036613	-0.0159845482500319	-0.0174286959219443	0.0299668082069018	-0.0880606931195428	-0.0409611918189694	-0.0179261094016792	-0.0148127426280236
Z19	-0.0222706499063733	-0.0484275373953488	-0.00987799375113541	0.011373332092463	-0.00855977878445024	0.0906529976668066	0.0153859093713645	0.0454428913105222	-0.105863269997226	0.0671654104704088	-0.000758519896942054	0.000848472902726193	0.00652058774561442	0.0244593598440433	0.0362948967665764	0.0367102758672646	0.0299316321389208	0.00362090468036378	-0.0156813511078477	0.0152542500869493	0.0940545030900159	-0.0386992828993382	0.0800235946938533	0.0509494221257156	-0.0560842694989684	0.00911516918940168	-0.0110274658154096	0.0170968420922581	-0.0242187441726134	-0.0376650881155383	-0.0804757637051488	0.0224234639732654	-0.0140485980235312	-0.0151637576794144	0.0308852923586401	-0.0790375372178467	-0.0262253147171237	-0.0390184779508876	-0.0433762511376164
X20	-0.0165464072807557	-0.059297798006236	-0.0306863978953622	0.0313580171409429	-0.00679895739246042	0.073615089129856	0.0126012433391488	0.0578005079400671	-0.11576501531195	0.0533926907381555	0.00412944333392729	0.00995323700368868	-0.000924498732982896	0.0113721848467535	0.0561511823687989	0.0333524320068267	0.0488491021260803	-0.00869201760999841	0.00127593966701349	0.0276957112250916	0.110826923877199	-0.0444944203421094	0.0682714979789162	0.0796259278129505	-0.0800754571859746	0.0116658165748117	0.0121098481889783	0.0107401023802098	-0.0420155160356523	-0.0499553169059185	-0.0885241756470411	0.0276220682736241	0.00334376095989764	0.00213522302090581	0.0301050113683712	-0.0779262349506918	-0.032476787265525	-0.0328250494906477	-0.0458005058863107
Y20	0.0233854831648259	-0.0433172787197924	-0.0367050784594164	-0.0242312874606689	0.0578408723690066	-0.0300261799176809	-0.00662579765820316	0.00463877164655417	-0.0419794126947575	0.0116095379172343	-0.105743333373796	0.0472739674328726	-0.0295542347832655	-0.01238624443642	-0.069357734045268	0.0206335378792999	-0.0510855059542546	-0.0450948837236636	-0.0603817320412988	-0.0431112684790689	-0.0658510152298404	0.0562111988530807	0.0762696251395643	-0.0419914326382106	-0.0115421507811613	-0.012351231798653	-0.0275169903687424	-0.062388863564694	0.0145066978156844	0.0612904413277526	-0.0371359898856769	-0.0748516842033436	0.0390707760002346	-0.0678746146049676	-0.0943499887229316	0.0796044193718593	0.0917791190352966	-0.0263158664091175	0.0397150860926536
Z20	0.0263805255575942	-0.0577594040024952	-0.0230726080549588	-0.0380493277125422	0.0613585633076759	-0.0425913101333056	0.0054245632168443	0.019105717814516	-0.0350994186040555	0.00986935275744921	-0.130545135646848	0.01712678913519	-0.0322518078412029	-0.0142181536695884	-0.0807627893099271	0.00206788753810181	-0.0358248980820956	-0.0306161515117228	-0.0749013422069283	-0.0389363170311516	-0.0364942679929918	0.0253120458817887	0.0379738568709461	-0.0378325587051986	-0.0251316089272473	-0.0415391086285157	-0.0321844778767303	-0.0432142003149172	0.0153116802805799	-0.03867194434943	-0.0362535892330927	-0.0728534503285708	0.0389600352421472	-0.0103745881331712	-0.0804294088470563	0.0947750768787397	0.0931819001345175	-0.0612152523963991	0.0566614973401296
X21	0.0349117970450743	-0.0661886957495876	0.00145711687114168	-0.0515766619004857	0.0419966248664634	-0.0608170632827612	0.0302300808771769	-0.00636712327494484	-0.0116802515566892	-0.00426432008038278	-0.134731333274458	-0.0163459870891285	-0.0181362568563322	0.00131687920813309	-0.0850128374918079	-0.00340087997750709	0.00517607321267848	-0.0152065854013894	-0.0933319260615551	0.0219039767411274	0.00432776996863719	-0.0483237478316724	-0.0170814187873368	0.0553588184205152	0.0105465570803641	-0.0921220218931621	-0.00962938590379042	0.021067078051067	-0.0134767209283793	-0.12121855674952	-0.0489395866660664	-0.0396616033310249	0.041283220152006	0.045012784475022	-0.0824903242722621	0.0194802726326086	0.0144980656924685	0.0377189699584212	0.0813013365573775
Y21	0.0367710177944118	-0.0622862656816246	0.00175084755943779	-0.0441312243023087	0.0312642764464882	-0.061486785763826	0.0413889144017919	-0.0306458671841073	-0.0028141379507926	-0.013975375748017	-0.1188872071113	-0.0119977388301336	-0.0141269055035739	0.0226231996968147	-0.0653627144607207	0.00123464536391643	0.0217196327515075	0.000705877429634634	-0.0659140113281517	0.00709249428258065	0.0244734288079481	-0.0504385617414306	-0.00398440081751492	0.0814127037649988	0.0178505747538588	-0.0839207304344061	0.029270160428782	0.00482964280224172	-0.00607659017333718	-0.114986841027795	-0.0171671062665643	-0.0235137294505558	0.0393082331443779	0.0244996536936797	-0.0356708660921043	0.00318233009573705	-0.0120206824904221	0.0252365398413647	0.0844545794216563
Z21	0.0352092819634789	-0.0616229305597714	0.000246231147348033	-0.038346038254673	0.019042090916326	-0.0604726579079819	0.0470666345006542	-0.0452517090901039	-0.000983635291159156	-0.0199721220766241	-0.105150592305235	-0.00855447200093206	-0.014262884655769	0.0335799113202099	-0.0567783520975724	0.00725879584445421	0.0398937422427832	0.00419136907816194	-0.0349033819552514	-0.00264067339646672	0.0313062112475726	-0.0466118247053348	0.0149762095461286	0.0783458432602253	0.031539943266037	-0.0841396684537146	0.0515172670711391	0.00182955299739719	0.0124088022968275	-0.110948233351972	0.0239525231808622	0.00334132956950586	0.0267073254604619	0.0415214506873971	0.00980681656339573	-0.00343466953273329	-0.0346701504897606	0.0269545704828638	0.05840487456913
X22	0.0292415676526848	-0.0626939391169852	-0.00357302528543785	-0.0336579164763672	0.00684517628918001	-0.061729456842502	0.0474876365695359	-0.0574638171692307	0.000814126668102854	-0.0230742295250488	-0.087532534611363	-0.00977221332134022	-0.0100180741253437	0.0384886041069889	-0.0534088988954044	0.0182408191101909	0.0555554033328073	0.017612965661017	0.000596249911098812	-0.0191238050751963	0.0376343498998061	-0.0367239839104275	0.027811720724579	0.0731155547507647	0.032786058747827	-0.0676472453110575	0.0694184749011189	0.00765138317014063	0.0362601174426619	-0.104866773781253	0.0275632024002918	0.0126177319361032	0.0291670692434706	0.0102468609340345	0.0516488351505946	0.027636209277887	-0.0397340904089555	-0.0151370072997911	0.0136595868479857
Y22	0.0206631009635872	-0.0652175504269982	-0.00614523955463584	-0.0303206097941433	-0.00645104983449299	-0.0647313552215405	0.0445361943096058	-0.0645733356441143	0.00521331797301787	-0.0187733527273351	-0.0665186743797207	-0.0178160070320187	0.00432972417441165	0.0460449360876597	-0.0533891285856498	0.0263590478900579	0.0651848147036352	0.0241358213924357	0.0232756735258455	-0.0333216442729066	0.0384413835421298	-0.0440256305174817	0.05318671435711	0.0666534766195704	0.0309350420055966	-0.0556901188561511	0.0796866644009577	0.0211315130786036	0.0425936334979536	-0.0559944387317518	0.0285587332584368	-0.0279843702590215	0.0260026811945011	-0.0167399760461967	0.0614763974895347	0.0214799481763657	-0.0410113384269564	-0.0186562765271198	-0.0112595130638046
Z22	0.013567852521503	-0.066733957594856	-0.00892881865530983	-0.0263691257950947	-0.0184606329181135	-0.0693043083654212	0.0411030485964172	-0.0702219701851392	0.0080927816608009	-0.00608355110600897	-0.0421006497547381	-0.0262431142546118	0.0121037197146027	0.0451918518937454	-0.055238131549111	0.0262350774762662	0.0730019202498726	0.0291665481540446	0.0379124768531704	-0.0404254924873114	0.0249797022057594	-0.0583967034194415	0.0592514590329009	0.0561073457183642	0.0272338470711055	-0.0429500106512142	0.0885038992609818	0.0288181269210712	0.0504388668925926	-0.0143047602452616	0.0147727276869755	-0.0296862758577949	0.023994371191674	-0.0293933676996552	0.0747592513107529	0.0123768113510657	-0.0452745566118959	-0.017611532984416	-0.0516764983799946
X23	0.00979874049953485	-0.0698064990285351	-0.00914379628347111	-0.0302338494711685	-0.0277208559049116	-0.0704065137755582	0.0338226785147175	-0.0749966938136669	0.0125099423433746	-0.00244436282709404	-0.0223825141240282	-0.0391865442646739	0.0178038286859901	0.0347864560570153	-0.0470193531171577	0.0295484329645134	0.0841218082810401	0.0369412131121547	0.0464125679160526	-0.0487552998601796	0.00305270482582887	-0.074768228696194	0.0585444912825199	0.0374136320797705	0.0172533511232202	-0.013245930608284	0.100927067208265	0.00422305435755887	0.0362131207994171	0.0221762292813557	0.0163157292275315	-0.0397203092165111	0.00626597778642374	-0.0294185591874619	0.0512266347202557	-0.0246083143814576	-0.0457877695167345	-0.00343589417889507	-0.0364243538560943
Y23	0.00382295258393679	-0.0715328950939542	-0.00693433547062559	-0.0310771832187813	-0.0330579259961699	-0.0677486604795114	0.036296154403054	-0.0845179936358139	0.0181945613069417	-0.00144068707667681	-0.00429435483096926	-0.0593973485234583	0.0266143073221167	0.0227310488319119	-0.0421267309289692	0.0338669696799241	0.090909431798605	0.0334218365573814	0.0513934504920586	-0.0663072647734145	-0.00194394314451737	-0.0939740605084198	0.0661432101116249	0.0176054086841727	0.0241866648293034	0.0105572865094694	0.0839636947848305	0.0170201641318403	0.0311241995386342	0.0711276977669785	0.0592318637293476	-0.0338117794650631	0.0351415115070754	-0.0361451004156314	0.0241502895642896	-0.00632185651933236	-0.021832890966685	0.0230104607009518	-0.0268177511358797
Z23	-0.00390474865453774	-0.0690676028653655	-0.00648002195009121	-0.0293644980620271	-0.0292489791292943	-0.0619289749560123	0.026284547470167	-0.0912089322390986	0.0285298413892687	0.0110632275590158	-0.000646711487868373	-0.0655851222396819	0.0363669493837966	0.00737253575384764	-0.030076251915018	0.0385918928181239	0.0843199923711258	0.0401575211028625	0.0640827917921416	-0.0792833132104126	-0.0151609178272761	-0.0855655206688746	0.061948503531721	0.0236498125914206	0.0261740790711342	0.00803105907960096	0.104232035750146	0.0158131802121186	0.0293508895033632	0.0393283564989242	0.0703738999036927	-0.00717988576199353	-0.0162406930484375	-0.0712187077858031	0.0208339476673903	-0.0032180120968197	0.00810833861243056	0.034272430580552	-0.0332610595895705
X24	-0.013179767059214	-0.0671352145780625	-0.00301793107426415	-0.0316011180108019	-0.0244884659968855	-0.0473609201808306	0.0171850216806548	-0.0980952441502777	0.041814970578485	0.00849956397406931	-0.00739540662130561	-0.0676014170294318	0.050076825415163	-0.0082100225396732	-0.0210463200551085	0.0440806455312291	0.0707655520813672	0.0346031293163006	0.0800013812815028	-0.0809636469809182	-0.0174811709088438	-0.0863299842374402	0.0538809702385984	0.0104537142085879	0.0194376333261719	4.23381713199368e-05	0.098675810850609	0.0259645883282178	0.0101945374535466	0.0251583938251396	0.0563826738208243	-0.00295219380859947	-0.0314708657791704	-0.077511126855976	-0.00520223831065979	-0.0295178527304591	0.0647757560832954	0.0493006863616468	0.00940665949593429
Y24	-0.0222862690943253	-0.0668844921390502	-0.00362916392007419	-0.0323405476326455	-0.0185571258004311	-0.0284992641544826	0.00959044542060549	-0.098952250449165	0.0617940015972483	0.00844945207511061	-0.0194671298426004	-0.053613363456029	0.0533137224030165	-0.0132242070853771	-0.0072522906998472	0.0497767504228485	0.0418933365327262	0.0180406045297619	0.0894403549384397	-0.089383871801412	-0.0127390370953491	-0.08921872467642	0.0247594940158927	-0.0159593442276449	-0.0103583624365982	-0.0157729214008925	0.0712420191440969	0.0273548290356073	-0.0157961705633445	0.0191274202966383	0.0514630924608532	0.0170775016060103	-0.0761294820125308	-0.056662380485405	0.00284779113787269	-0.0255720975349485	0.0722887840653213	0.024316160391949	0.0137186719006581
Z24	-0.0311666718604218	-0.0641183380979734	-0.010984450347369	-0.0321453043545823	-0.0147724257711198	-0.00567992646871652	0.00614064940490808	-0.0991517504918062	0.0786673732481932	0.00310771643115617	-0.0375811542688083	-0.0357747469197708	0.0579337061766319	-0.0100451849245896	0.0115957264983289	0.0318064091284882	0.0010414443316814	-0.00808468189870775	0.0917089123375952	-0.0982553995063595	-0.0139797662401042	-0.0883875470991123	-0.00541512805398773	-0.0285946069066621	-0.0379046124956771	-0.0281198710913718	0.024179611979176	0.0334790407494814	-0.0202032084376758	0.0212370858452274	0.0298416624551437	0.0488670361331106	-0.0807081446682124	-0.0395210911274257	-0.00555566762022265	-0.0339662474456245	0.0578685711792047	0.0103331364872623	0.0161142215897724
X25	-0.0363306489080875	-0.064148020522914	-0.0200317183162057	-0.0316129600665872	-0.00828517508277772	0.0216826810680719	0.00413215282355949	-0.0948111753372048	0.0836238272074627	0.00277336450191059	-0.0480897851367604	-0.0101093798375306	0.050674908841711	-0.0127306724449162	0.0373218457428766	0.00671194060351211	-0.0407114829233847	-0.0208588756633182	0.0801688059944292	-0.0897785661909814	-0.021761090705243	-0.10084400961693	-0.0240895250040909	-0.0459998943976429	-0.0481304452243029	-0.0659385924139045	-0.0281057709743896	0.0288422624493497	-0.015806217711361	0.0305372621116272	-0.00526255561296858	0.073499949423167	-0.0814862726022799	0.00219491038650159	-0.00609076411416869	-0.00325307004821651	0.0790416873609135	-0.0193181075646715	0.0948855407171169
Y25	-0.0387005479057435	-0.0688982261508987	-0.0295612472441786	-0.0288433785628413	-0.00707472051720929	0.0495535367612412	0.00417496383279945	-0.089443787051488	0.0724663434699964	0.0143103906368704	-0.061498648764398	0.0140799725435825	0.035799436103475	-0.0194886518575952	0.0528303073787848	-0.0138597609836325	-0.0678586184245426	-0.0483137925545843	0.061867417325087	-0.0761433043279621	-0.0196628369607086	-0.0783838302542491	-0.043419629732477	-0.0802662044701886	-0.0524575782035743	-0.064926874895845	-0.0638930354629911	0.0457217142529972	-0.00991054756465751	0.0332390714489768	0.000286167787502616	0.0906986357898454	-0.0506732703400193	0.0313986572921922	0.0439271747521031	0.00614620186013382	0.0478038397945686	-0.0442249785366528	0.0281528123927111
Z25	-0.0331532535467275	-0.075368910943931	-0.034044278107081	-0.0194462407750185	-0.00239733482606458	0.066853735575429	0.0129067110585812	-0.0791319362333521	0.0477743360202043	0.0285524411638184	-0.0642627918581387	0.043263150738077	0.0242566329220463	-0.0368518072297608	0.0508649246626672	-0.037403758279223	-0.0883646222536104	-0.0751503792452794	0.0341005021829045	-0.0419692995009636	-0.013830653294844	-0.033525927415067	-0.0365833838010298	-0.0777401552120279	-0.0372638583902429	-0.0400132386190958	-0.0759456811765387	0.0438654057924797	-0.00424104496899771	0.0112956157474783	0.0264569810307099	0.0393416021804207	-0.0227609456047888	0.0692404333007153	0.0596608580192783	0.0124947227139535	0.0251168732851269	-0.0459537271912295	-0.00344585973546737
X26	-0.023535733920024	-0.080101064184912	-0.0357061788714569	-0.009121489644191	0.000637352684276505	0.070858226346854	0.0183997352872609	-0.0613156209781656	0.0213632539797329	0.0380462010570668	-0.0579817529262978	0.056716959072498	0.00739031573693039	-0.0494253809917513	0.0329377809338422	-0.049827507535025	-0.0868450728282276	-0.10251667722045	0.0216601360359244	-0.0256326218506801	-0.0108592923050101	0.018429038628046	-0.00620163723428688	-0.0751880949485421	-0.0184052032790672	-0.0100355604642907	-0.0627133448345907	0.0114644147904807	-0.00213086559592206	-0.00267652357644608	0.0912571799396639	-0.0098232938497015	-0.00327601993806284	0.0901665224449309	0.101044811832058	0.0677921466137179	0.000793490237513236	-0.0184612305053785	-0.0368393715621822
Y26	-0.0151356136746377	-0.0809201260470263	-0.0379188007819047	-0.00279318984871172	0.00430254597148596	0.0683738833639283	0.00903251627407668	-0.0348841598875671	0.00387105794310252	0.0261555791578939	-0.0458629855855697	0.0630347729940471	-0.00624556369035789	-0.0532568988947362	0.0148901374714037	-0.05997961485167	-0.0668907884188159	-0.120355044792429	0.01578906672309	-0.0310880663038738	-0.0103697169129842	0.0566340582758543	0.00712513389419481	-0.0567158854790819	-0.00936395103713148	-0.000555871344716848	-0.0487536576124907	0.0175290460205349	-0.0307914260555723	-0.00813734083739717	0.131227128426417	-0.0729431000954228	-0.000442550680082303	0.078549492063076	0.111960076250964	0.0437840699802906	0.00825412934369155	-0.0434761869208242	-0.0373982704190564
Z26	-0.00831581097978267	-0.07897603099787	-0.0412771718172314	0.00191257732684862	0.00686843502699074	0.0576991881728202	-0.00206629724158069	-0.0180456084549194	-0.0130717015061878	0.0172308747882619	-0.0272618531876337	0.0585162506728614	-0.0180166367729678	-0.061535143210359	0.0126586580717318	-0.0693329573288066	-0.0550382100593059	-0.118899244760647	0.00802779446862186	-0.0573242704965906	-0.0165457850289893	0.0698723930124636	0.00817450457268855	-0.0245386674707129	-0.0382694799148344	-0.0109554282054132	-0.0534062476701776	0.0201854535976369	-0.0594595589674933	-0.0333468776197918	0.0890196762436353	-0.0882893948120665	0.0139039166056203	0.0715516382223368	0.121636652509095	0.0275300296138578	0.0394316431710513	-0.0460764957180375	-0.0331490602216568
X27	-0.115675837832132	0.0198245372071778	-0.0244052413568523	-0.0665343278974571	0.152358768551513	0.0432130881271232	-0.099564803156167	0.0503940568894818	0.134010900456258	-0.0338790778639105	0.0665322931390977	0.196227835679122	-0.200348805602651	0.100047032045226	-0.0670611121523028	-0.0868486526877532	-0.0205118742174815	0.0244607807010181	0.170215517927659	-0.0467850241430987	-0.000709220959411318	-0.0718268290748768	0.0448568410016897	0.0746912056341811	0.0769177832516835	0.145520606814546	-0.0258663145239681	0.0674386319994495	-0.100043425875445	0.00741417084489047	0.0555239855865782	0.0298242553750695	0.00728418494165549	-0.0648793096617003	-0.0065984756765729	-0.0397175331855719	-0.0273620530072033	-0.064619448241892	0.190446100747127
Y27	-0.0902995291473147	0.0299304973654154	-0.0034773485704319	-0.0583356765598663	0.141350649002373	0.0344887351047294	-0.0964575654989922	0.0218890817792265	0.116710041265469	-0.0348350250618025	0.054864791192325	0.131163761881338	-0.16311849942411	0.113390182735267	-0.0646936662148251	-0.0499983716021359	-0.0271779018639355	0.020009496744243	0.0853986233065638	-0.0228347170721982	0.00434904894250177	-0.0458358772784603	0.0272144651067316	0.00274999920667091	0.00776978662917412	0.135112792011581	-0.0460756621848654	0.0457835810028327	-0.0564578235339179	-0.0254001522871856	0.0694183964975144	0.0101601122686818	0.00392565232039208	-0.0236510867001776	-0.0391783813752315	-0.00658829117933366	-0.0589112847363721	-0.0350055033554006	0.100649124139714
Z27	-0.0703772597681913	0.0387450422989366	0.0207265686556365	-0.0554642226826228	0.132763768520512	0.0279448477654086	-0.0964741674593778	-0.00122237377129718	0.0948549649996382	-0.0416536356326261	0.044569890998084	0.0735796997846896	-0.134085541388027	0.122029991521969	-0.0609556336647107	-0.0294317206440709	-0.0221335226697785	0.0177613087106356	0.0197314496001872	-0.00830357957720834	0.00536485128490693	-0.020180885944038	0.0180666076345853	-0.0425561393425166	-0.0487939792315122	0.130273030149415	-0.0427842346340748	0.0227973787294133	-0.0324655312557261	-0.0476678775076603	0.0769274801874916	-0.0263349327246235	-0.0207526149556775	0.00214202078200835	-0.0575400209723609	0.0210857799994211	-0.073366167396817	-0.012326013977693	0.0373051761642057
X28	-0.0543730160280284	0.0460710247771575	0.0454411362551827	-0.0589283426612337	0.119996108269242	0.0209433970131403	-0.10241482574745	-0.020224235162195	0.0668853830245888	-0.0398168479383212	0.0274326072876456	0.0155965938679406	-0.104629583648123	0.118354151301587	-0.0522956714008937	-0.0110301354483406	-0.0175022905339084	0.0221236033966276	-0.0271710293142288	-0.00262098195190418	0.00906318491598984	0.00181529837968157	0.00600004561848837	-0.0716882933404903	-0.0922848350595906	0.113104970354433	-0.0203564665341896	0.0186896756744627	-0.0249368257147363	-0.0605699030830848	0.0678016255879895	-0.0693105780591297	-0.058392945025802	0.0188674277336584	-0.0536591449711364	0.0339328387089993	-0.0406841031445842	0.00823143657598319	-0.0151451727042977
Y28	-0.0435589888716871	0.0495316457958258	0.0674616839972801	-0.0696247515712498	0.10217450316208	0.0169802882246118	-0.105573816311065	-0.0316221779080099	0.0420794528632649	-0.0452327216943612	0.00849984793967592	-0.0346416631567695	-0.0847548545343756	0.104380606991421	-0.0361043752696907	0.0021702214251838	-0.00343215909001526	0.0272882143204136	-0.0596475731483069	-0.0102190015999066	0.0240271280640315	0.0163583917596705	-0.0178200343512182	-0.0950865416923359	-0.0947091688811966	0.0827700242253496	0.0127513292473036	0.032123777880172	-0.00870162837047194	-0.0651996889095425	0.0532812480032661	-0.0752424928682659	-0.0484481264903954	-0.0161155455699277	-0.0470163838239668	0.0294460536674819	-0.0114176316492898	0.01238484556891	-0.125650993898733
Z28	-0.0397647668206757	0.0521109118715272	0.0863232311320347	-0.0852603999651438	0.0883956786238249	0.0146979692053932	-0.105674811679061	-0.0368932167434842	0.0151474726658621	-0.0559960290151744	0.00279929741171808	-0.0629024695485558	-0.068670556086123	0.0848783615661936	-0.0225698368459223	0.010746636125194	0.00497249116643342	0.0363047901770044	-0.07362860879216	-0.0125665809444371	0.0361974345902119	0.0222117813838784	-0.0259161605760784	-0.0890382421847798	-0.0917980292605425	0.056418683989071	0.0273072528155728	0.0275297612660272	-0.0232982262980036	-0.0559919188982953	0.0512165581989971	-0.0762196808070219	-0.0836150595490232	-0.0314053755695715	-0.0472762619571468	0.0338402284253814	0.0055959240504764	0.0138827262617961	-0.133261812606318
X29	-0.0386078411976089	0.0522260449073234	0.102501770289997	-0.0995842466894846	0.0680042313805751	0.0159585984549536	-0.0959230447966569	-0.0323368140481143	-0.00935538700593257	-0.0703013695826702	-0.00271182581914966	-0.0827148038231302	-0.0512047803135976	0.0514408944600539	-0.0100120410985595	0.0072763668949522	0.00788416776090505	0.0539320823339884	-0.0711663084177279	-0.0214718956528151	0.063129958732857	0.0289248551243893	-0.00918798071037763	-0.059709252771045	-0.0551249385669861	0.0333391696864535	0.0505046848105419	0.0460729773350212	-0.0159178931729599	-0.0411261027425161	0.0199881108172781	-0.0579783196654392	-0.0607023959330223	-0.0400932685232289	-0.00220011192586902	0.0440239716193341	0.0502964097893782	0.0148072400221348	-0.112481789772366
Y29	-0.0407298807600951	0.0493865724807778	0.108225894007702	-0.111454776013795	0.0473777164043364	0.0178935524265347	-0.0784815452381651	-0.0210123220228818	-0.039308875158646	-0.0753510469272313	-0.00625621206018641	-0.0837311990071387	-0.0306707874899867	0.0214451215440807	0.00362935172920546	0.0114677624719261	-0.00338378650221683	0.0726735627706021	-0.074034312018319	-0.03320903420455	0.0865197856840465	0.0336187947479983	0.016174908045285	-0.024534837947222	-0.00107322635057574	0.0132730658850861	0.0490095471143269	0.0576658511708569	-0.0184556290481997	-0.0210317111558604	-0.0270760452621846	-0.0651496977486429	-0.0432694215815922	-0.0488033924073765	0.0233697246025026	0.0585402775023807	0.0515692975379372	-0.0275594061117688	-0.0461662301432886
Z29	-0.047498006646757	0.0462724912848343	0.0978768234880725	-0.118578088971834	0.0237412218265735	0.0161628028933053	-0.0594789145276052	-0.00442354436761311	-0.0652185809246856	-0.0803549117052615	-0.000882431743498953	-0.083292133688029	-0.0180158980793054	-0.00466938234334555	0.0244775249414524	0.00209360910008426	-0.0261605231762945	0.0784499699795085	-0.0586711892706698	-0.0254748415904997	0.0986447416417233	0.0431995878225867	0.0201502162763722	0.0229924574089815	0.00161822029672312	-0.0125434151668812	0.0649880544655601	0.0657294582197277	-0.0130466896013491	-0.00416401810305944	-0.0445382356688469	-0.0648819714644557	-0.00563348590918931	-0.05228246950601	0.00526388283785193	0.0420669165599015	0.0537544948098315	-0.0278883662127844	0.0334549232647101
X30	-0.0565684580044481	0.0433209243163529	0.0796903732199919	-0.118398681977397	0.00374654578122289	0.0215487510495968	-0.0351518661061104	0.00216370315363003	-0.0926032839167392	-0.0895254016510504	0.00268204542706876	-0.084787885030046	-0.00357934423754496	-0.0321494337380578	0.0535086013644963	-0.00550505589640905	-0.0442533793548255	0.0702468315548121	-0.0306868122820379	0.00210225586935625	0.0861149252855143	0.0423757659439222	0.00859267052271302	0.0642776655348308	-0.00940452305102221	-0.0316661978812296	0.0831442008596929	0.0557359071324303	0.0238252789327099	0.0245481675292953	-0.0616671040791763	-0.0606421393638454	0.0338942518120052	-0.00234764137291995	0.0416567371108652	0.0389131664220135	0.0857118375362271	-0.00321366499565967	0.0829881581434424
Y30	-0.0671593709032607	0.036206534168043	0.0486725321583904	-0.10966213136928	-0.0129293825185909	0.0255934563477898	-0.0144274776584026	0.00996304139905173	-0.116584216760971	-0.0887774586141027	0.0124017806653602	-0.085132003890182	0.0126345616254267	-0.0373618974617994	0.0651712331304785	-0.00543151809612128	-0.0434641105965185	0.056092389836722	0.00425069753770533	0.0215504637668607	0.0640858866309284	0.0314710347945742	-0.00899168707799165	0.0564064107931983	-6.38989000141023e-05	-0.0148293809714886	0.0560658638152323	0.0745543276327113	0.0385490153036628	0.0516158050650879	-0.0792456823920485	-0.0623487031606412	0.0149984939401413	0.0361304256413077	0.0847178007028385	0.0110659465034856	0.0571759868189761	-0.0243441925778237	0.088319090414003
Z30	-0.0759669421562309	0.0276180812030606	0.0142018891077999	-0.0922349782290226	-0.0202900185618366	0.0183853762525756	0.00299718853217853	0.0190665034706952	-0.129016360611823	-0.0874824802940263	0.0367692868759855	-0.0779780481022564	0.0352316291345564	-0.0364659510404229	0.0776709351729524	-0.00235773885594813	-0.061047533306869	0.03723942317056	0.0283907550454354	0.0205712675325208	0.0500052017684314	0.00646718289007998	-0.0218602613924607	0.0518563401476105	-9.68059212790303e-05	0.017458486983332	0.0382429103017201	0.0970961194372741	0.057718476105273	0.0849031379694824	-0.0530483370818008	-0.0210311138144234	-0.0491357629270302	0.044354949635017	0.0655976179474282	0.0151043446496316	-0.00088653228182152	-0.0582378033115526	0.0771324234732146
X31	-0.0801176471769219	0.0204814479722654	-0.0241325203513673	-0.0710316576962022	-0.0193120672441573	0.00673113355954371	0.0128481142094667	0.012291204994633	-0.130671540457255	-0.0701262540903599	0.066870617084663	-0.0625017839042189	0.0617492713320623	-0.0472298542685815	0.0798843703866068	-0.0160628186047778	-0.0950858704514753	0.0132974093514793	0.035322268564347	0.0233461710955432	0.00710678746944124	-0.00040363320786944	-0.0246690275046159	0.0461163869166448	0.0265948048840893	0.021553151151867	0.0360455231705947	0.110304134843123	0.0820789160058222	0.0778125469163974	-0.0398131588928061	0.0226510194200954	-0.0548870938094541	0.0672931352936522	0.0173839533522527	-0.0138903765098079	0.00147537042391779	-0.027818546325861	0.157315814254837
Y31	-0.0750371228210912	0.0200422702554504	-0.056743264342405	-0.0478934579573172	-0.0240971848515813	-0.00594088271669702	0.00948865154418849	0.00274453867065115	-0.114965331226688	-0.0441732262984507	0.0869357449613133	-0.0441513284890585	0.0800540409795035	-0.0445012511144213	0.0743255323081217	-0.0257314805153137	-0.103115097713649	-0.0160140146719801	0.0354852411004369	0.00875784740091872	-0.0180688437063877	-0.00326077150359891	-0.0457327225951107	0.0475822535354087	0.0249450249220212	0.0121156070046693	0.0351092167172617	0.0848541197245128	0.0889427978312698	0.058356945984054	-0.00671648586912924	0.0622872862235408	-0.03673645653993	0.0716626972772269	-0.0151963796581277	0.011689697701278	-0.0213581681051931	-0.00551963563678582	0.100095106797688
Z31	-0.0596633542750653	0.0257231729697595	-0.0767779541413027	-0.0249626457978591	-0.0325440973652238	-0.0158952206351211	0.000744736420700282	-0.0151433504192408	-0.096549203325821	-0.0192387062853363	0.0917238041706421	-0.0259889958741714	0.0971936057219966	-0.0346441196898907	0.0825885235445656	-0.0307179239418131	-0.103883723173005	-0.0351555784479575	0.0137611480123072	0.00268653792276849	-0.0281330012019964	-0.0141442166125878	-0.0485734101220199	0.0179445150581469	-5.21414966356551e-05	0.0187989878318203	0.0513767782190387	0.0522139645105272	0.0946361807081128	0.094661973637549	0.0708336507034638	0.0566585452327355	-0.0281168973737749	0.0672205089557589	-0.0750204727201636	0.014195055321607	-0.0914232272376134	0.00860236773437997	0.105257921061109
X32	-0.0314037597621056	0.0391142396240241	-0.0875603570806344	-0.0115240838599693	-0.0414717111869488	-0.0213139330458135	-0.0186857950419213	-0.0296765098069626	-0.063089570559969	0.0109910596460615	0.0922796261376731	0.00495632823082232	0.105904218640127	-0.0205163121679737	0.0856621398139241	-0.0351040885156962	-0.0769691081079621	-0.0721634706278834	-0.0105860979542066	-0.0205744195859527	-0.0150695007204037	-0.0596478091386028	-0.0375448016511305	-0.00405465145712314	-0.0360366481173722	0.00490716866770068	0.0676374404813187	0.0437206278909954	0.0876946739224784	0.0686318479260776	0.0939583196263666	0.0531439423546023	-0.00831094723999321	0.0497152887448613	-0.0968720351159431	0.00267350532484896	-0.0808686238462211	0.0553342320874056	-0.00858041835949199
Y32	0.00398144226704891	0.0564063673356342	-0.0874668752711013	-0.00841007083967996	-0.0529001876884581	-0.028168371717901	-0.0449581578673502	-0.0359690637055333	-0.03018897515108	0.03278445745556	0.0876075105280363	0.0403283216075433	0.096694808370864	-0.0275701587198873	0.0793894010783529	-0.0353280463431396	-0.0403189205723426	-0.0779146795767167	-0.049932680489739	-0.0572262517762013	0.0118444886253344	-0.0659483676233365	-0.0355936306956262	0.00325397254262563	-0.061764280060411	-0.00492012846291055	0.0635286095695572	0.0210084237740938	0.057818568769011	0.0520951499410056	0.0828853280076786	0.0182252881245523	-0.026633300758895	0.0201037325792419	-0.178887899106737	-0.0625656657326392	-0.10214231214615	-0.0277480442102601	0.013431775874932
Z32	0.0433836227935898	0.0736986002519495	-0.0787294689874079	-0.0157138753714474	-0.0585407575930997	-0.0302781969049724	-0.0680735399170658	-0.0424050249805225	-0.00830159600889723	0.036488186806296	0.0757069851988229	0.0622154622292147	0.0650346769162302	-0.0274471312799466	0.0641863733169875	-0.031702552821464	0.0145270656669523	-0.105046478687613	-0.076305106212635	-0.0911106110192516	0.0252807335523162	-0.0678556845883982	-0.0262613343987825	-0.0027282786701713	-0.0802825924161003	-0.0372447429285774	0.0517062419345762	0.0119505049609315	0.032985241055675	0.0100361687466534	0.0487103026028889	0.0148548802272601	-0.0253247808536812	-0.00163131024071828	-0.157415528096585	-0.115918658489398	-0.0864227010234762	-0.0131723624818397	-0.0242161038565872
X33	0.0793560161103092	0.091283031828252	-0.0583375763862796	-0.0162452446220056	-0.0638209087070605	-0.0296411074565741	-0.0830837930446841	-0.0354190662485595	0.00352954303642975	0.0309811732800955	0.0586120544196641	0.0918843648114332	0.0325265974399672	-0.0148058488975032	0.0493899989486268	-0.0227995439507215	0.0759361665119285	-0.0904545131605318	-0.0777241837168552	-0.0910079263805471	0.0264702397061834	-0.0551189927483262	-0.00750614953177147	0.00676733328566563	-0.10061362682238	-0.0568331823047966	0.0525864481366847	0.0310774367184426	7.19363158750994e-05	-0.0147590344223681	-0.00773179033279918	0.0174791553572219	-0.00527558428617489	0.00583563872352397	-0.118575723698156	-0.09180423105339	0.00362203441683673	0.0325966903914352	-0.0194943299130504
Y33	0.102107738813256	0.1007925708339	-0.0370678100461854	-0.010094433731199	-0.0629132503238699	-0.0142235734669348	-0.0706851262560652	-0.0312149701458192	0.00340034312556211	0.00769469741656029	0.0440085829850877	0.110913571430565	0.00236152208392298	-0.00585092491521731	0.0211456375895572	-0.0172269376716929	0.110925920148511	-0.0553457153500631	-0.0521067124989096	-0.070612892336122	0.0327346444658645	-0.0231004879978612	0.00448121950394562	0.00478909231097173	-0.0903623080741469	-0.0798383804406013	0.0540322575871983	0.0494049212978304	0.0208565392175339	-0.0130755856066537	-0.0616427080389984	0.0697520498087525	0.0279137673377659	-0.00962878634304262	-0.069651407702749	-0.0424360814028641	-0.0176571381167308	0.0486563622208236	-0.0349998708913158
Z33	0.116661369768521	0.102536873405394	-0.0242228923876487	-0.0057437748644861	-0.0533461486580888	-0.00354728314162615	-0.0506623273670535	-0.0353947752479347	0.00189003849984114	-0.0153440378761897	0.0252289556959153	0.102647769650788	-0.0200624567179752	-0.00667476328341484	-0.00344456450852822	-0.0102239558005688	0.126410156112071	-0.0405839953103775	-0.0200865525283969	-0.0489361382259552	0.019667294067359	-0.00409175677621805	0.0248686073376215	0.0152999059090129	-0.0790941226722585	-0.102414516589149	0.0570420533185074	0.0543766110166705	0.0287724072823508	0.00664006635379077	-0.0384194317264105	0.0679422762992488	0.0188579194930309	-0.0204162485102444	-0.00402339715643408	0.0330811204323534	-0.0496438454364341	0.00892794401719806	-0.0660566937594464
X34	0.124552416714625	0.0996462433856876	-0.0106773122801495	0.00526945864207454	-0.0413472724821091	0.00972925132309422	-0.0254217607984378	-0.0381259000074101	-0.0136792077598415	-0.0423732254786815	0.0103417301222806	0.0883117022847583	-0.0331649032408575	-0.0105503054972866	-0.0189816388998637	-0.00285593291615693	0.128276802933478	-0.0229061203137194	0.0240417170347243	-0.0300414994789592	-0.00476682141921467	0.0206607659921329	0.0422117014669711	0.018129995379612	-0.0773548767324218	-0.12556934442293	0.0677510527594102	0.0434089543388631	0.0244367058652505	-0.0172939658436264	-0.0390241718678484	0.0359027271374626	0.0085029599876404	-0.0186618389837197	0.0318588573460019	0.0527200504458952	-0.0254689193462192	0.0144474118723804	-0.0706235136297434
Y34	0.123662914390059	0.0910497355768163	0.00197331390164673	0.0233664564420459	-0.0233377794361725	0.0307945456947272	0.0105184698108928	-0.0340094797105628	-0.0268856393159719	-0.0717608886116313	-0.00484007056349663	0.0619325317325402	-0.0330131156028599	-0.0215645364192886	-0.0435991631719283	0.00975570566522006	0.115504706971369	-0.000994907382327746	0.0740130874942327	-0.0065592955754855	-0.0330534554171193	0.0429139480712462	0.0450332857851159	0.000611337018556351	-0.0725469087753457	-0.119570129909149	0.0636568307797128	0.0493249778005289	0.0395262536650035	-0.0152211034796601	-0.0436547161644269	0.0239345073492045	0.0371789417776481	-0.0174802288071634	0.0599803541312195	0.073348665430629	-0.0328149819435802	-0.0479839348722232	-0.0315519172655556
Z34	0.114759880651931	0.079759710869055	0.0091025894480522	0.0426363902535438	-0.0010018294867853	0.0455962250800029	0.045114154608394	-0.0349118368652797	-0.0357192994068171	-0.0887369617697639	-0.0125251773864144	0.0293435565489075	-0.0215022111048128	-0.0264414537990631	-0.0567334195195396	0.0147459469732752	0.0888060652988546	0.00879403541084478	0.105370503311535	0.0011467990202081	-0.0517883445385353	0.0563501221586434	0.0261704763356104	-0.0094167129981489	-0.0681800510195271	-0.115962760846484	0.0426452470855532	0.0421237523878718	0.0527468027909718	-0.00184818202796749	-0.0340765605292024	-0.000434700732032615	0.0320701764842573	-0.00863906894592014	0.0737194165065629	0.027645115132802	-0.0809851248841826	-0.0506569317499124	-0.043143195649302
X35	0.0971815067558363	0.0629534236185519	0.0170802631619548	0.069997841748434	0.0296564631721507	0.0592029489940908	0.0760874872379409	-0.0356802855702639	-0.0451063913854198	-0.0976230706864201	-0.016734334897688	-0.0169394502393298	-0.000807672696249501	-0.0307652473471557	-0.0646179119669105	0.0139707648902585	0.0434871524634069	0.00165384343120503	0.131322443895722	0.00107223518923656	-0.0792300617980002	0.0449754207581329	0.0101831187487292	-0.0560631012746563	-0.061943672937815	-0.0955807875556723	0.0242943516998505	0.00716368688327963	0.0264974116863202	0.0223102060536925	-0.0431264970009544	-0.0457878398325007	0.0434044469344919	-0.00109031260837586	0.0881195216317911	-0.013026384944831	-0.107900479298439	-0.011268902882505	-0.0242400167601946
Y35	0.0725197909886945	0.0485235068870482	0.0262387112801293	0.0968912249338714	0.0567498526025261	0.059089968657369	0.087893945853994	-0.0359230433597464	-0.0397967626622274	-0.079839276133466	-0.00967509431426059	-0.0476961420451254	0.0299307317081277	-0.0319999188441081	-0.0628035528944647	0.00819718297936549	-0.0010786211870306	-0.0168742470209908	0.109143386087179	-0.011511256954593	-0.0660932924568936	0.0185560130450251	-0.00373577815293042	-0.10168539308266	-0.0469270962023615	-0.0663711870854124	0.0140291778987221	-0.0302472615169757	0.0240690365183676	-0.000365738120440537	-0.0716600972358607	-0.0683748754209065	0.0421608236574522	0.0169059140966798	0.0862794870967237	-0.0644318678770912	-0.091934764893696	0.0528693810646266	-0.0020786261708003
Z35	0.0471739390577582	0.0352851282732944	0.0381443715184336	0.121948735054568	0.0757434947923916	0.0461768167339017	0.0799666821771232	-0.0459363726695781	-0.0213572423503466	-0.0375900540045637	0.00615845558789883	-0.06896992602798	0.055312258863145	-0.0176060115219287	-0.0493121115923026	-0.0131995736116095	-0.0306510774461048	-0.038151200990806	0.0569358777170265	-0.034462880593333	-0.0570923364016564	-0.0261006717430649	-0.0172464938005315	-0.106248928619215	-0.021802215541547	-0.0405360368574093	0.0137605163025667	-0.0433888792321653	0.0249958349888633	-0.0196309864699235	-0.103607013936715	-0.0819039316663785	0.0458213568660083	0.0165525512836704	0.1399397115578	-0.0627756983222078	-0.0505504045907287	0.0394286009358361	0.0297991076575583
X36	0.0258258967675298	0.0257477975502514	0.0479098536072728	0.134122560617883	0.0792019261181431	0.0260785482100449	0.0459329453185567	-0.06370836082716	0.00683339869303022	0.0138296030949908	0.0296039652804493	-0.0690498000466862	0.0616013713275677	-0.00280591545963334	-0.0323546774685783	-0.0230641899359861	-0.0427042194082636	-0.0520185174340628	-0.023787515745168	-0.0573959608197687	-0.0266698289743328	-0.059765406741534	-0.0397757483621774	-0.0848363385852803	0.0092806323573801	-0.0450478369724186	0.0106588918291948	-0.0712476826783185	0.0174531410506339	-0.026789463017229	-0.0939281335796801	-0.047736045366704	0.0436562821351189	0.0325026682243184	0.137658998368757	-0.0217433684861164	0.00674593494947459	0.0543748362946105	0.0691654064569828
Y36	0.00866591837451402	0.024499284067171	0.0587407944948884	0.138923004876037	0.061483844321521	0.00636892797147384	-0.000289791668742316	-0.0827377725419941	0.0337845622034756	0.0569163828648524	0.0429316519731783	-0.0489074894411477	0.0537885902549151	0.0027703309522629	-0.0160284974018393	-0.0234214489333507	-0.0383465879276963	-0.0401635125776129	-0.089395633329097	-0.0691370354411098	0.00581687618297526	-0.0723310829654884	-0.0577504560344904	-0.0506874137364867	0.0655389857905064	-0.0382768383584238	0.0129199074888031	-0.0805766465553772	0.0486291833124708	-0.024313601171764	-0.0275147684165025	-0.0246718701630658	0.0867296391959687	0.0353323241188811	0.0984387688649639	0.00735331813936551	0.0450706800085478	0.0248284829944639	0.0360324562715781
Z36	-0.00369374356340158	0.0298314730183166	0.0703838716377543	0.133655229007009	0.0237399875613342	-0.00989862957464173	-0.0461701395795132	-0.0912368755553177	0.0427787087676077	0.087693969006524	0.0468487481963303	-0.0256922232178482	0.0194987380885374	0.00449567582733165	0.0020017212023547	-0.00769031469518328	-0.019815471151386	-0.00899814781570184	-0.117206997051162	-0.0630135630036692	0.0253510782427875	-0.0766200169400026	-0.0700412097130775	-0.00897059563769095	0.116443569183542	-0.0181227755306569	0.00969821249019597	-0.0941262201642036	0.0658114855284498	-0.05464386555887	0.0128535792634779	0.00489836749147037	0.107004824369229	0.0280179666841878	0.0712907858328161	0.00325980008661513	0.0589214331241972	0.00662041236350331	0.0106991431879736
X37	-0.0125979294341842	0.037535682972042	0.0750406033016649	0.116432028512575	-0.0310587278280583	-0.0160645481278871	-0.0708074654345789	-0.0839671755807237	0.0284377793081838	0.0930696190856514	0.0341097685164776	-0.0159920012508553	-0.0180925393696594	-0.0121226794109613	-0.000785548275103645	0.00620517112611366	-0.0310889774237094	0.0398148372346143	-0.0858836963470751	-0.0355866283354264	0.0377988249810123	-0.0741517502281686	-0.044355836817962	0.0137969291803251	0.132715833991418	-0.00328600721110364	0.0230040209706124	-0.069032105379238	0.0366813585750431	-0.0166824706399465	0.0494318260950172	0.0218137143460769	0.0931940699836013	0.0183798774393313	0.0150388802709247	0.000330348368759354	0.0402309665871383	0.00950395154249697	-0.0420956671218282
Y37	-0.0229124724578393	0.0442045944951781	0.0626734728906026	0.0943106099458255	-0.0888796668376647	-0.00764324838888152	-0.0601705462227666	-0.0602852470299582	-0.0068141096805038	0.0696529139906465	0.0050337169006234	-0.0328136120685932	-0.0553166899153205	-0.0172822490645787	-0.0151326153901599	0.0231641408337453	-0.0338516548731356	0.0845119345063046	0.00289715163994757	-0.00872607338815812	0.0272756324505235	-0.0531223430771803	-0.0456369208460156	0.0231974860360636	0.125918806189142	0.022936026203033	0.00280731175944452	-0.0407067365703521	0.0127607073221447	0.000874372642348944	0.0730263337124397	0.0461899102217704	0.00472965225364981	0.0530189179800824	-0.0146504640138313	-0.0196758514795861	0.00407901914957341	0.0135458607992732	-0.0526634315947168
Z37	-0.0305387244949829	0.0555606823927383	0.0376774978517462	0.0780645701424469	-0.13867206052666	0.00417547284838328	-0.0299703845497636	-0.02052876491727	-0.0386631897495816	0.0359275818444129	-0.0169035275842084	-0.0430541834090773	-0.0840256441841381	-0.0329401594725851	-0.0313975054175141	0.0393902111588669	-0.0510999979034882	0.102047925875836	0.0689016710626875	0.00722522836150822	-0.00299536579788047	-0.0233228799207011	-0.0391078615535916	0.0278718937065488	0.13895943371906	0.0555064155056391	-0.00769509339400933	-0.0410029368104127	-0.0119687752255169	0.0266845359732766	0.0666445826546799	0.0162239448878177	-0.0201668186713334	0.0940736113091184	-0.042027542954609	-0.0218118870222469	0.0485848629957762	0.019379520327689	-0.0903887989818677
X38	-0.0384056800306411	0.0588406965309691	0.00477827360144072	0.0676057640766007	-0.161634686652209	0.0215279993452251	0.0276967907666976	0.0126780582782975	-0.0652404926231125	0.023986858974303	-0.0319670025012825	-0.0474416735137478	-0.0839301429419866	-0.0199258449750731	-0.0230412155514721	0.0289094872678143	-0.0378469824366573	0.0525496322414124	0.150262551095843	0.0222183316594207	-0.00791419652101583	0.000601337021562603	-0.0273019915233006	0.0400248184210758	0.0715802368240075	0.060937566531881	-0.0294089548803433	-0.0102115958286138	-0.0311292155991455	0.0437612026831123	0.0375091542722707	0.0142434033672192	-0.0179883378268014	0.0984731440715348	0.00999013644907338	-0.03440217595341	0.00364204454917224	0.0496471983699442	-0.0531887005598017
Y38	-0.0405060467289057	0.0652477781995921	-0.0285954931857109	0.0604309856690185	-0.157974056828073	0.0258399953292684	0.0809206217845802	0.049138984791093	-0.0574494673985217	0.0278332443488291	-0.0175044783354268	-0.0363868299542787	-0.0501785347232744	0.00572638636373454	-0.012953005801238	-0.0181343767559273	0.00248560190895139	-0.0326724780015461	0.137339183617542	0.00226732141203211	0.0296646263833743	0.0100000896366123	-0.019251296458582	0.00175128692913618	0.0246953264340803	0.0485572656969296	-0.0621881112428934	-0.0422844240976685	-0.0564752888811324	0.0544123831992287	0.0165322023949426	-0.0135023465351983	-0.0012703148979444	0.0471182475729255	0.0186775038539237	-0.0590625246833767	0.00310449053994449	0.0306099201066624	0.0054491498515047
Z38	-0.0307477731274905	0.0697251902895459	-0.0453714203834879	0.0581710051752033	-0.128461071939194	0.0174888269942859	0.0961345198422334	0.0693258321609443	-0.0182865752058724	0.0510835328205693	0.025849892210616	-0.00910131540711899	-0.000292989264719802	0.029157446574474	-0.00232059039826493	-0.0831409610430728	0.0477416280016482	-0.0982592961320315	0.0753472172220068	-0.0344062404496931	0.0672164388434328	0.0249154650709641	0.0054262754874683	-0.0245970667543514	-0.0169156154546466	0.0622610359832705	-0.0835611901527072	-0.0687540807377514	-0.0800127518930254	0.0303817361170016	-0.0437860899173208	-0.0480829099365073	0.0359713138862195	-0.0147068188128493	0.0216614854456671	-0.00570090334138272	0.0410104208479265	-0.0337533477444436	0.0853949171404519
X39	-0.0187981949500204	0.0716209156594532	-0.0372601662691227	0.0553445584460655	-0.075253746671606	0.00278778848703047	0.0816585915037998	0.0685847993376687	0.0369887220417247	0.0557835256709049	0.0737125433093331	0.0082967658058559	0.0638320484385262	0.0186445542749008	-0.0131394276539221	-0.113002483004735	0.0683669042265118	-0.115443697480352	-0.00491145810099636	-0.0315679745406119	0.0669935227423724	-0.000688822724237361	0.0165166270019121	-0.072358502910183	-0.0243040546547976	0.0443002975866214	-0.0945200011332023	-0.0924865718032047	-0.10195365346482	-0.0230243698637101	-0.086654279925153	-0.0150813106384194	-0.00130796843075953	-0.0509443580957497	0.00978836967095017	0.0236179093619536	0.0256409900459943	-0.0548468653674703	0.0887201250838064
Y39	-0.00140899426840306	0.073124878953888	-0.00698806880229537	0.0573313900925636	-0.0263567241318173	-0.00745181251592488	0.042980329532036	0.0190527467016678	0.0648757496309752	0.0308321474524156	0.0800329328716677	0.00595114904329333	0.0966240209951576	-0.0109637472032105	-0.0506427818902109	-0.110474162189461	0.0441048742901058	-0.0739970385870258	0.00220884035367582	0.046194285666203	0.0359587454602467	-0.0165815655411434	0.0607372293152121	-0.0573479602035768	-0.0102712794103978	-0.0253656932413909	-0.0410943589753973	-0.0945653370506956	-0.0807841191415666	-0.0293420950333985	-0.0857993463146623	0.0388012898164816	-0.0722640623465721	-0.0712566790762122	-0.0397093336954735	0.0395353362025386	0.0835473258341948	-0.0493574856558283	0.0280996617824788
Z39	0.0157373750604696	0.0741553064479104	0.0167302824187919	0.063362549428521	-0.0255374118857659	0.0112468354555219	0.00764384226480332	-0.0555130275079357	0.0418713519668357	-0.0127637796099144	0.0268463500744673	0.0148751060273949	0.068818683744427	-0.0317467365476014	-0.0874303584457844	-0.0535766295399529	-0.0189019108854296	-0.00481812495509494	0.0831460635755761	0.160837056355261	-0.0274020925672151	-0.0131746173027125	0.0680424636916066	0.020315201942	0.0547685744846561	-0.0545601188436876	0.0062093598615268	-0.052519446299489	-0.103826522463919	-0.0186119131535458	0.00864026261639433	0.0637078746098994	-0.0735066424082206	-0.060851732653521	-0.086124959346535	0.025729218054466	0.0845377879874772	-0.00869205490487552	-0.0537922349937112
X40	0.0154102641039966	0.0762783653247119	0.0125202453932618	0.0753061018467879	-0.0409430793491031	0.0448220704423975	0.00658978537318725	-0.101557218893151	0.0249637599992118	-0.00546264253665256	-0.0136790963132313	0.0470065298743677	0.0435951095151312	-0.025984898820331	-0.0878712481643867	-0.0126819272765419	-0.0338560781003078	0.01176061449495	0.0654505588376025	0.198098992947169	-0.0342844579587568	-0.00448899510281302	0.0527743708148508	0.0760289533463711	0.12910747606098	-0.053245359073495	-0.00958055509925471	-0.0666059689171031	-0.142114451464781	-0.0270231088604565	0.00803981297311019	-0.0272876626250869	0.00351873905703381	-0.0545996129832123	-0.10254325650813	0.0050694336075852	0.156623887656711	0.0316632480933713	-0.0210489407725321
Y40	0.00869256239723097	0.00923768178073247	-0.102640103741634	-0.0208229646248011	0.0840172924381533	-0.0896208710650006	0.041164230514519	-0.0503864473258135	0.0343281514152272	0.00185063718827709	0.00788815621599873	0.0377304413321449	-0.0490568252823225	-0.111297021636684	0.0209235848503622	0.0116203967700188	-0.0481127730222753	0.0148845019238254	-0.0930460516950521	-0.0178210271155208	-0.0963234766637068	0.0157670668699946	-0.0214617552315673	0.0655727227806923	0.012708842835488	0.164184096249201	-0.0537225999743306	-0.0995214045244958	0.0260289711588113	-0.0415452005611427	-0.148036958410661	0.0501803745786848	-0.0764059938566473	-0.0877273908478945	0.0697380988881179	0.0311849199754325	-0.0235825689683209	-0.0085128820068772	-0.119937787736334
Z40	-0.00212519547878982	-0.0102508998985465	-0.114742167413545	-0.0397006436378849	0.0941843803160266	-0.080219453970936	0.0191796426231865	-0.0425918438902874	0.0281108201594089	3.02094944421311e-05	0.0101110774123415	0.0219026774767523	-0.0461804323007319	-0.136611612782844	0.0294477382446505	0.0454448412633258	0.0061997422679005	0.0027466464053532	-0.0395551227427203	-0.0195187405516115	-0.0554924885211359	0.0686379810983706	-0.0421437134100503	0.0615851690866505	0.0548551890154309	0.102742468169338	-0.0552892328896576	-0.0297145306742974	0.0114139165828343	-0.0319797022915326	-0.0743369775429869	0.055809619786065	-0.0282407052189773	-0.0866570257348101	0.0287744447237757	-0.00733442379691004	-0.00240420543036099	0.000362514209659458	-0.0782669903752263
X41	-0.00354978593953282	-0.0347903167420364	-0.125050805510423	-0.0498905446921992	0.0933879958243526	-0.0738619448067088	0.000602140876432303	-0.0281388355630789	0.00774262103636439	-0.000252735133563026	0.0133059858206176	0.01256074352395	-0.0241914177108706	-0.166974526904445	0.0515926044164487	0.0728119076144151	0.0513596112638231	-0.0190472840379545	0.0191485403196821	-0.0280401366648721	-0.0149393273767927	0.151304885189314	-0.0495454504778819	0.0619500226749349	0.0821451257897106	0.019515646888359	-0.0561338108786789	0.0168011850359761	3.23886020037068e-05	-0.0474541583109422	0.00815586873736647	0.0360647861630536	0.0179315365626815	-0.0484043242505841	-0.0239655734822555	-0.0358376797729755	0.00459074620055695	0.0256675291809608	-0.0655436272621288
Y41	0.0112492370312397	-0.0485246001691045	-0.115061493296334	-0.00976368370379289	0.0994392759837598	-0.0535662558736868	-0.0287289267726034	0.0342871221114903	-0.0197056103670569	0.03777428286702	-0.00215247914187991	-0.00484760947564179	0.000783657087156582	-0.13890007092201	0.0806665441985426	0.030355536282448	0.077510474411104	0.0251119099083343	0.00701055649396285	-0.0425797693280223	-0.0456793329661153	0.208523845364453	0.0387715734264952	-0.0552618464421203	0.104972598736814	-0.0463003508891649	0.0196473771579279	0.063167613785783	-0.0249899697575651	0.053102325116512	0.0454527946036452	0.0552543695559788	0.00824597419421678	-0.00430434425614792	-0.0487742014026742	-0.0296643532479098	-0.0309212844895565	0.0333267958148547	-0.0126932810841013
Z41	0.0160513936132382	-0.0265484002800992	-0.100178287874178	-0.000943636145289667	0.0924957877422369	-0.0673011741324001	-0.00553773520366055	0.0133486955173808	-0.0160247961181517	0.0384022584789848	-0.000949178201145358	0.00639757677763496	-0.00260497417694719	-0.109650038381086	0.0582802579684354	0.0131891829935975	0.0205180494027572	0.0382565447189445	-0.0341576995439404	-0.0291874850453533	-0.105632518360344	0.122441491679517	0.0312893707387362	-0.0411696217809154	0.0860050644558359	0.0345946993425017	-0.000359914468485988	0.012374067894929	-0.0121230655970081	0.0544009283369776	-0.0139965207266292	0.0323221473768721	-0.0393530312446449	-0.0235362764247285	0.0120960183656032	-0.00797718749972255	0.0114992710779866	0.0143261978590521	-0.0341745107549768
X42	0.0211222338288963	-0.00791319625192107	-0.0900967730361487	0.0125134921422152	0.0864313363062498	-0.084108060803234	0.0140192435402189	0.008365576958807	-0.00444063114532785	0.044008441295449	-0.000872248007648641	0.029011043738184	-0.00673251843489023	-0.0906235598906445	0.0543862862059608	-0.000309993735584879	-0.0244704718741532	0.051808011624717	-0.057440440830161	-0.0156375921170005	-0.148794833114532	0.044021286383073	0.0355145253373966	-0.025875540585255	0.0571731419920796	0.108044598376132	-0.0023350326156356	-0.0281796606540841	-0.0367497704068275	0.0543675940295954	-0.0958463821774298	0.0641613670133687	-0.0951359561142791	-0.0447920546090862	0.0509381010715169	0.0130877071172177	-0.0337332505416658	-0.00439703604436809	-0.0736978125698948
Y42	0.00273672476612943	0.0184284483878202	-0.0666180869918789	0.0698829985887433	0.0362631565576047	-0.022842522192406	-0.110730015880312	0.0623278084286398	-0.0639776612152369	-0.060753381612259	-0.0449879516326561	0.0542580845625772	0.0367416690913465	0.0453522654710905	0.0740895732756058	0.0756859771633509	-0.0775787239038107	0.00788422812335115	0.0376767980183907	-0.011367509263306	0.0787181112795927	-0.0878958232700961	0.0470836392734173	0.00791769198815727	-0.00756371675851775	0.0255854125946378	0.0219759586697092	0.0841335369806896	0.0250779779128785	0.0327610142236206	-5.43401777227202e-05	0.00194734380447183	0.105283080321712	-0.0412254721564661	0.0635328910552568	-0.0173239739934243	-0.00532180893488951	0.115290049715366	-0.000234025413603095
Z42	-0.000224317877942732	-0.0111222007376552	-0.0307000597811626	0.032258827666286	0.0220400577608296	-0.0254861102697735	-0.0818354630114869	0.0717329886333749	-0.0596908389115982	-0.0315986880526825	-0.0237653492188323	-0.0064987160642714	-0.0281606666947737	-0.0401854539590276	-0.0714872210057214	0.0497018874571907	0.000452914224827638	-0.0452268502425525	0.0482136064626527	0.00702404304394371	0.0178229389125124	-0.0737565972590506	-0.0260372935152396	-0.118872352775546	-0.00691206188101977	0.00671298914054007	0.00320024904466188	0.0775382611764006	0.0603778956732095	-0.0518256821430845	-0.17285430043458	-0.0554383905270032	-0.029434599572924	-0.013766883192409	-0.133802815534623	0.057203413164122	0.0628394554128242	-0.00268257476823947	-0.0540895793957652
X43	0.00779312042232513	0.0389318077781121	0.0503784429213964	0.0356024406205643	-0.0227403955518482	-0.01922697325077	0.0170054952775495	0.0213620466103714	0.0291197008306405	0.0146666114809459	-0.000138179200787515	0.0363633573171912	-0.0143669233023419	0.00956105371813115	0.0150767433019334	0.0113422626808842	-0.0991371523367856	0.000427627906490556	-0.0199778542085932	-0.0128835189274731	-0.0604482975841408	0.0102969425328063	0.0683079679542108	-0.0721553577457721	0.0600479001203568	0.0206552137004317	0.0216093944331768	0.00047573410175373	0.16047538251803	-0.0359162814192063	-0.0290109602713073	-0.073665121156434	-0.0561427724060087	-0.0225830424749542	-0.0609320895434984	-0.095909679125784	0.00414101440802882	0.0487502245991292	-0.00214158151684378
Y43	-0.00373097346482406	0.0245068978916999	-0.0363059808527968	0.0817205451093734	0.019020228181311	-0.0390951119656758	-0.0420215510986417	0.122494050548171	-0.00761225072587216	-0.0232010522522673	-0.0244509438797847	0.0882983640021593	0.0226054366622271	-0.00168056998616065	0.0660109987368017	0.0624400545400761	-0.0134260918020767	0.031814852315539	0.0487198840668634	3.34944834848097e-05	0.107842930698429	-0.0645111195714326	0.0136600158606428	0.0497972800457317	0.0210297550151796	0.00163576443619378	0.0760700560119006	-0.0517353305849178	0.0307248619178188	0.0273704395206828	-0.0450337960903452	0.0124595438310889	0.0585537678993069	0.0566244414090015	0.0325518745000952	0.0433816744753438	0.20534721601228	-0.115303109856484	-0.0540258213583799
Z43	0.017346936412567	0.00246850469754557	0.000522016448783506	-0.0188311037262066	0.0276167842931499	-0.0248851773274758	-0.04038758005748	0.0612021966692713	0.0585979346687719	-0.0552353747444065	0.0393767521577362	-0.00962509444289961	0.0866968081865835	0.0142641938276472	-0.000341179840883608	0.16069520666504	0.0686462061848657	0.0799868582622387	-0.00342362388447831	-0.170280642320304	-0.0542737726297338	0.00634880742973329	-0.0742539250322689	0.0959072610009869	0.0441937699992114	-0.0371066536782455	-0.0773123780356816	0.0309055781287268	0.0217141208040108	-0.113511219009094	-0.0796974338012223	-0.044703500959181	0.0191292332752217	0.0848227862457634	-0.0315236117231341	0.0362895467739634	0.0441906428679128	-0.0552003324880569	0.159482857528126
X44	-0.0240524323743238	0.0674759213131968	0.0201990807773034	-0.0386134761417561	0.0210359042980024	-0.0259511746318988	-0.0302758116001928	0.0556898030959997	0.0538953140536039	-0.0665657453052984	-0.0215955579828518	-0.0548334336752425	0.027851029597178	-0.017273282980379	-0.0503190010711421	0.12142939898769	0.0613206423532146	-0.00258547658499003	-0.0440996452046789	0.0396321566569386	0.0159795562980319	-0.018028619893139	-0.0130565526251356	-0.0357348458609654	-0.0269798669583335	-0.119965425819171	-0.124168750701698	0.0510581239725797	-0.0026163603030996	0.147871124214495	-0.0268852163345998	0.112532953516445	0.0106371652168081	-0.17906567002897	-0.0194096959157107	-0.169908846663209	0.0681190905359344	-0.034203001047277	-0.00482439946444631
Y44	-0.0514419806962499	0.0583861548922484	-0.00187026355784238	0.000550836065915859	0.0425279358929882	0.0359706235748989	-0.00494150579734207	-0.0108430843398141	0.146046628563564	-0.0470623758111521	-0.070698146618216	-0.00437055070012192	-0.0247115392589608	0.0304311342310681	-0.044832129314344	0.121843406551373	0.0478728300534098	-0.0758937531972253	-0.0137541030799502	0.106807155868707	0.109978007882778	0.0419716849161105	-0.0103858920928344	-0.153314160527293	0.0953845364302028	-0.057284212466664	-0.0688835912601179	-0.0139352994919762	-0.0197661986475498	0.0917240596200614	-0.0203250714183585	0.0248015802535594	-0.0660606952803865	0.156989069673192	-0.0271513810423642	-0.0896517384073412	-0.12823182024318	0.0978177441409288	-0.00987157507673011
Z44	-0.00886654598770172	0.0568452704017793	-0.0948517970320122	0.06246030982646	0.0178410708952951	-0.0104569782991758	0.000642333292785967	-0.00808564470909525	0.00641594528125238	-0.0770693453054002	-0.0373265712982604	0.0618709265152096	0.1267584956637	0.147414239602996	0.0364118520527012	0.0570340040203534	-0.0391232705467992	0.00369583729337434	-0.0473857527033192	0.0250180085353555	0.00644830806578305	0.00177549909255668	-0.0304256470947202	0.0572555374916654	0.0342480274647727	-0.0172708841772097	-0.00108410834219402	-0.0859626329904251	0.00537092137163112	0.0603144585218092	0.0768102616801663	0.0346721529223576	0.0560311504572564	-0.104691377393742	-0.0255301549666617	-0.0575343790888507	-0.056026334222916	0.0980184899815425	0.00272259019710068
X45	-0.00952406132095876	0.0340394765636089	-0.0659915661462345	0.0618263077287808	0.0312377735376019	-0.0145291649020068	-0.0809199117295099	0.0560947310498966	-0.0608392246854467	-0.0444376358612703	-0.0424320119952697	0.013682461996267	0.0687649623655247	0.0191183211931732	0.0207608837907741	0.0355334663551286	-0.0546035104661369	0.0132266025555026	0.0339869981008014	-0.0156196490298254	-0.0179751152923683	-0.000472458801360941	-0.0592240163035982	-0.00790868464474557	-0.0167202938657346	0.0636714203172027	0.0560464470713525	0.0684049527515427	-0.0349463743401903	-0.0293117535956065	0.00138237402831132	-0.00178330074228436	0.16819571439039	0.0158763600352645	0.0887838847286355	0.0312560062590147	0.0475724100538826	-0.0647294940063614	0.0516335276600148
Y45	0.00952520941213632	-0.0454829785815489	0.0461519918608516	-0.0558726253372454	-0.0607743389806212	-0.0207142840791483	-0.0120835247204044	-0.0867572095187218	-0.0427832963377014	-0.0518549680042244	-0.0966783825650628	0.0582787482007492	0.028019191870274	0.0152301603206687	0.0960822176271629	-0.0302923092837642	-0.0736949667059316	-0.0387011838624108	-0.067742124500632	-0.0820328006466104	-0.0380115754602595	-0.0619872143048889	-0.0301948254631357	0.014343083956707	-0.0822590731785927	-0.0709335727421797	-0.0901752431768953	-0.0234738239122788	-0.043724492084155	0.156598134360487	0.0129268539939375	-0.0938052294858776	-0.0714943114930191	-0.0773780427503489	-0.100116442694041	0.166382070743958	-0.0681175739797561	-0.0324953748069281	-0.0943917525113064
Z45	-0.0255196086264505	0.0362907210773965	0.0925586232012972	-0.0051607878688778	0.0252674837504557	-0.114073852988447	0.0309519565636999	0.0230655007544804	-0.100163319467881	-0.0317209555462798	-0.0651649496102562	0.041419780137928	0.0214155097946449	0.0199171126531661	0.109131005039224	0.0990799853094226	0.0890924505475949	-0.0796517276470079	-0.00179383461586819	-0.00952748571503219	-0.108748708744276	-0.167309745291409	-0.0434905571833373	0.100711037015492	0.063895170984269	0.0411148263031517	0.0294416665587722	-0.0456331763053523	-0.149847692687572	-0.224312319130676	0.14040572579121	-0.0779531806330744	-0.356525642349595	0.113570698474681	0.23096019965765	-0.0735774892394262	-0.167225723828221	0.0977220697059877	-0.012138103543839
X46	-0.0589675873342857	0.0734544634880266	-0.0887143323940919	-0.0122471460517105	0.051448915867124	-0.0453322238020924	0.0237951616965947	-0.0728896627083424	0.0703564914538631	0.0328114638146281	-0.0540280141324402	-0.161162118915928	-0.0172015959382883	0.0162143924780813	-0.124911394365197	0.0747615511121203	0.0406003232443948	-0.00562702719127051	-0.0213097789008828	0.0465227040972454	0.0480798791393992	0.00257189751485959	-0.0140404797462173	0.149641963445621	-0.137141983342239	0.0726293531304185	-0.16866108070492	0.0241120061882193	0.085972729467406	-0.000609061657222826	0.038544561866453	0.0359713256881081	-0.0476867209178647	0.143012236255478	0.00844112900849479	-0.102997137402978	0.00559710370336514	-0.0460594158905318	-0.00638530283570735
Y46	-0.0205687597380149	0.0249732827890396	-0.0441846747007243	0.0766477362329904	0.0197724449353321	-0.0136155741567583	-0.0714285825249574	0.0866355882945585	0.00499753656947504	0.10851069340388	-0.0480935099859734	-0.158550234857415	0.0709196245622533	0.0885657732397404	-0.0171319740841212	-0.112979377032233	-0.0234947724376794	-0.0146479407541362	0.0265650670011279	0.0218280386334218	-0.0233776343208975	0.130227450046401	0.0669906512529631	-0.081257984449555	0.0379157430029442	-0.12184367561089	0.0748170633883784	0.00417992939920984	-0.104791526534703	0.0936952734803302	0.0443559703090126	0.00427659974641031	0.00253843721789362	-0.016782162196415	0.00214781693592756	0.0554167669300074	0.00471850209786501	-0.0644319882820427	-0.0784840911230166
Z46	0.000761268225581362	0.021118792185077	-0.0575449069544573	0.0557868745146378	0.0421297039517143	-0.0318175210772444	-0.0921510348480393	0.0611414136542071	-0.0652669889003674	-0.0524474737152623	-0.0324734344720079	0.0408096149699207	0.0124378693596245	0.0247319933526777	0.00431361063787949	0.0523105503111563	-0.0795834101244984	-0.0225130340617861	0.0515382615434693	0.0139148323766383	0.0537886991356873	-0.0436846475241145	-0.0164532051110376	-0.037526649237721	0.0086395658854233	0.0116724688224021	0.0258819082761651	0.0350525745041919	0.00490601634210316	0.0761101271791727	-0.115315384370591	-0.0869766425733376	0.0545885899313477	0.00290950499416462	0.0143173481857914	0.0761149434744141	-0.0156697593377514	0.0810856086962952	0.103846578771338
X47	0.00140671264783603	0.00686839095814882	-0.0485299410634041	0.0336870946651837	0.0329341135766897	-0.0295943233574415	-0.0809666554582392	0.0608648344917735	-0.0676345495703442	-0.0470244529906686	-0.0480724611592671	0.0103873197956548	-0.000609260565209747	0.00103027112669158	-0.0245871307411101	0.0275765587844039	-0.0533719043257813	-0.0156560715838694	0.0544264566701976	0.004476146149128	0.00409735162217814	-0.069501919000117	-0.00377675309674437	-0.0955485172861364	-0.0290468317065666	-0.00191624858376121	-0.0236964515127497	0.0512961820392054	0.0526877677607827	0.0512157121066921	-0.145818151534269	-0.0287372700248561	0.0280370116904205	0.028710805605529	-0.0994227136926567	0.0374168147215297	0.00166928393990791	0.0515059139731632	-0.00866291739875834
Y47	-0.00845606923155006	-0.0074346750491581	-0.0225850818778093	0.0320935853748522	0.0123705974460537	-0.0239748780829646	-0.0832133409092284	0.0649132703337141	-0.0827280119436361	-0.0393141921629182	-0.00695356300234008	0.000312955671781963	-0.0372872725919547	-0.0789339596385426	-0.100720736472027	0.0472723540118448	0.0104901793222823	-0.0773611578260044	0.0159163328931736	0.0692721469559855	-0.0101744654196211	-0.108883340788474	-0.0476679058901032	-0.101444865837216	0.0106974435827827	-0.00211243364257142	0.0429445341988793	0.070251161134677	0.0300942632603629	-0.0442068402429262	-0.113443904638968	0.0210988101145001	-0.0867580693795708	-0.0482919362419	-0.0951096678989259	0.00561849649419111	0.0512929045865526	0.0203813510379518	0.0176246211504835
Z47	-0.0170354094879311	-0.00125522513250095	-0.0188990868303225	0.0311041103071582	0.00813749533346977	-0.0118486139739686	-0.0704595237208227	0.0546568766545912	-0.0939295436758809	-0.0383318707764218	0.00442541572992553	0.00661177494402026	-0.0390105446179954	-0.103591401134539	-0.110656839648659	0.0430507934646898	-0.000574031462132698	-0.0883912259282181	-0.0116601829991591	0.0878426190044944	-0.0229067631063882	-0.0995078251584409	-0.0596932847595966	-0.0927727941011353	0.0199643512311188	-0.00724495697952858	0.0920690188605083	0.0585578275172828	-0.00338971526110757	-0.0361950986596463	-0.0675847253917366	0.0497758466837062	-0.0961463676352533	-0.0671957987935031	-0.0113763252164567	0.00567952497997347	0.0118186582471051	0.000451263503547185	0.0361567667227572
X48	-0.0266022995322521	0.00880385923420181	-0.0182116510964432	0.0260697344979338	0.00619812450266136	0.00136444700333011	-0.0548167221364779	0.0390229013380443	-0.101441727963682	-0.0283764173739708	0.0138008675448864	0.00997855582293354	-0.0380622908758049	-0.118339745183169	-0.11286625464954	0.0349350859056305	-0.00242038283917715	-0.0994274365963787	-0.0369998720154137	0.0800757908440337	-0.0332242172780059	-0.0913963021425168	-0.0626358366258133	-0.0756132889312519	0.0111504619731265	0.00423939076601494	0.105205963688736	0.0219828453317365	-0.0397317391125226	-0.039065969472002	-0.028608938108853	0.0538741616657016	-0.0812156530026957	-0.0708733828689981	0.0356442668159846	0.0114213690800916	0.00392041989242637	-0.00615144309710726	0.0475037552133215
Y48	-0.0351158627857064	0.0199397510202902	-0.01685040937487	0.0181053769017428	0.00380849845662086	0.0140754394680718	-0.0421810086415264	0.0257171305427976	-0.103629787438429	-0.022883406879518	0.0210599071866806	0.00864974317865213	-0.0327797092959887	-0.118401915438217	-0.11371186846991	0.0217938010147369	-0.0109432673298907	-0.0893308132864691	-0.0543187285119805	0.0664753718388878	-0.0254650876667404	-0.074679545678028	-0.0390885969270841	-0.0510234216168294	0.0109113328921107	0.0101184216397848	0.0882190452754068	-0.000652788196260332	-0.0694564987535582	-0.0328580661568855	0.00366657325082257	0.0463182840583413	-0.0730099385818997	-0.042954211553564	0.0771720731226961	0.0519185540080572	-0.0154271001330212	-0.00339611572809774	0.060859816104643
Z48	-0.0411380248224401	0.0343446483562159	-0.0116060871843658	0.00741427416143942	0.00452388869872258	0.0245724662292366	-0.0288128871261055	0.017383030816795	-0.100523773394475	-0.0208341354341487	0.0235098937560782	0.00820761867718132	-0.0305720905031298	-0.11540315909399	-0.112089941937974	0.0106613735100942	-0.0149744893497353	-0.0641410313903239	-0.0629042408690276	0.0405414666082667	-0.0148945322159098	-0.0488193923260322	-0.015698289429782	-0.0142502569743361	0.00455826462022272	0.0156127721004388	0.0687426137359417	-0.021145792770839	-0.102584873005856	-0.0368609809743159	0.0246388670889398	0.017132420670131	-0.0224095896596014	0.0049101382088567	0.0624969033842154	0.0184516475160479	-0.0541819342086496	0.0136334674410029	0.0560939218134245
X49	-0.04677035492593	0.0470199500598805	-0.00654946463237869	-0.0038931260337503	0.00745032731912014	0.0304979839462471	-0.0174016621119842	0.013841947112789	-0.0917302015214713	-0.0167082673306225	0.0308412514277552	0.00733180512451991	-0.0245403688582429	-0.110234437569082	-0.106168129979934	0.00108540787274899	-0.0206576279955757	-0.0323278705512978	-0.064453402311687	0.0150942182129975	-0.00539244606472419	-0.0222880406948365	0.0199362190052007	0.0122555814613454	-0.00246468740758405	0.00667027506793336	0.0574070012731274	-0.0366001450720648	-0.106565724119815	-0.0101770505720314	0.0375540547478821	0.0289589389881938	0.00893669588023985	0.0406965094946804	0.0327361889090212	0.00584092419145302	-0.0514934473542417	0.0453441964271304	0.0520474841769263
Y49	-0.0486076863689751	0.0601878449754041	0.000309166749122851	-0.0171652389090017	0.0126761514452058	0.031391189121297	-0.0037270811149175	0.00559235282761182	-0.0792312362923341	-0.0131638749012609	0.0415821943395394	0.00691173532130308	-0.0196901995618069	-0.109613280879926	-0.0952341704071928	-0.0113598043396222	-0.0320109999532587	-0.0119010468325395	-0.06038047692402	-0.0284549799393536	0.0029449598296013	0.0073056406583444	0.0454718583338752	0.0388504899943062	-0.014210412459465	-0.00857787227971825	0.036297615105389	-0.0519974627072823	-0.12558230153076	0.00508666700834091	0.0527208048475999	0.0252464827517214	0.0450192207294226	0.0689066519672858	0.0188959548314265	-0.0264531200608829	-0.0238903634030709	0.0763009169955252	0.0188434512160348
Z49	-0.0484922809229329	0.0694980653994488	0.0114510609573242	-0.0272666112129002	0.0102726944674	0.0284216633548507	0.00601811492682086	-0.00197545159243504	-0.0601051061611424	-0.00543487704865912	0.0518755816589039	0.0097574337905857	-0.0239445157950003	-0.10861614613225	-0.08329620443521	-0.0213360444875277	-0.0368275260496975	0.0157321447700498	-0.0493340264205051	-0.0572957396789368	0.0151466143264057	0.0259611506223022	0.0635976287927246	0.0437132154585188	-0.0156432289427642	-0.0233869799154949	0.0275817708568289	-0.0539998523479388	-0.112164164832256	0.0191571639956497	0.0732790819158865	0.0392339735456072	0.0655528770742393	0.0960247522750847	0.00106335592386133	-0.039262805549845	-0.0133187024193458	0.0340799433301772	-0.027080715151021
X50	-0.0479445691813674	0.0776967274628194	0.0219886523505862	-0.0372613577205713	0.00797474640531658	0.0225260298422175	0.0195811184835223	-0.00690072795822456	-0.0466359899167586	0.00179827858606349	0.054458510471731	-0.00240110382170939	-0.0221631239766444	-0.102787825864518	-0.0681747818833425	-0.032123460186071	-0.0432035700146242	0.0315243038179192	-0.0392699192033827	-0.0936049942798351	0.0286697481939981	0.0321041568425424	0.0636257059373533	0.0485594304254187	-0.0387850274559424	-0.0405592306238825	0.0177434387542688	-0.0591752500208749	-0.10607695204693	0.0327252462551541	0.084327032392396	0.0367289570704748	0.0728515557334546	0.106454614586278	-0.00904797570597837	-0.0420131867737046	0.0203763904126585	0.0473312578671456	-0.039746874618478
Y50	-0.0448746092565368	0.0802735038340611	0.0328495083361241	-0.0391684894341913	0.0078756366162477	0.0178234833425499	0.0272154166572098	-0.0208018074789128	-0.0396005610565269	-0.000285750737094623	0.0720269148308993	-0.000969280824283426	-0.0255045723333677	-0.0867317630779024	-0.0579575320681516	-0.0365282098628285	-0.0473258161064286	0.047991553493122	-0.0208582521021027	-0.116680175237438	0.0506587668968297	0.0326140333180807	0.0565482900075145	0.0588450283521177	-0.0336255272468795	-0.0376653119330256	-0.0161962726902201	-0.048309266933307	-0.100772477978122	0.0226792880512578	0.0777329196658135	0.052678214240919	0.0676956417693226	0.0887533591524832	-0.0226495194582149	-0.0462860544252219	0.0348086764147655	0.0103836782821633	-0.0586445330394183
Z50	-0.0378666310148713	0.0816758301898602	0.0413729954846074	-0.0380294525280091	-0.000323710868301687	0.00891876409707866	0.0362618477276668	-0.0327859257524062	-0.0302860709677969	0.00582126984865158	0.0869998245414459	-0.0101699790785283	-0.0206637480052961	-0.069394369164909	-0.0473157617826136	-0.0420539371617158	-0.0582282961108734	0.0541176907804975	-0.0104035654637841	-0.122609860055552	0.0694816310417239	0.0396810269105923	0.050952332790802	0.0587991104904761	-0.031265560226929	-0.042929690939662	-0.036480831037526	-0.0293275982886518	-0.104092048642302	0.00955679420545086	0.0610803280401006	0.0679443378432324	0.0517397530962098	0.0342997172809607	-0.00958322095607395	-0.0329499244554366	0.0193031822490364	0.0234006961304585	-0.0696269950238491
X51	-0.0326199828550414	0.0828319928352664	0.0505275679417884	-0.034112987330324	-0.00146265022284433	-0.0035528797763143	0.0501000411889077	-0.0396926843959053	-0.0219101866990144	0.0100959707359399	0.0935743303843745	-0.0164724986078067	-0.0204867879691034	-0.0578978595575441	-0.0343962229132019	-0.0502200489276297	-0.0661975776867456	0.0474050362415098	-0.00150054884728234	-0.122855520559667	0.088520396177996	0.0419671216795775	0.0366786586185059	0.0492041129870024	-0.0127019841093783	-0.0502605530771163	-0.052873265656463	-0.0162545353646883	-0.0834159977256055	-0.00718633612191485	0.012544943456906	0.0679946067463203	0.0191374810425757	-0.0207254488517121	0.00119003434965479	0.0284848635212679	-0.00449606379724893	0.0161254496362494	-0.057410191933464
Y51	-0.0239647611651358	0.0821493082060662	0.054075635154152	-0.0241845214935397	-0.0049314965850435	-0.00892262731835943	0.0544019896867665	-0.0366642495608684	-0.0150006136058853	0.0147097888278514	0.0926053591031212	-0.0194991686800066	-0.0232423278274088	-0.0444693741554197	-0.027824767179509	-0.0555239965982879	-0.0780966854370945	0.0367193638604253	-0.00350085894511164	-0.124359958006919	0.0896734516279518	0.0445594348088594	0.0334566077360937	0.0444914392187577	0.000674495637433739	-0.0563630432075569	-0.0729452497169711	-0.00568703912877128	-0.0326996994440833	0.013228823689739	-0.0416853899332006	0.0337175766472289	-0.0283520884817028	-0.0764642944204905	-0.0333025193459995	0.0328282600758781	-0.0560325427897386	-0.0166157151027151	-0.0344364625034078
Z51	-0.0169200390611373	0.0761318789778045	0.0577023855177732	-0.0140912718189464	-0.01082731716494	-0.0135041012443662	0.0574815070640331	-0.0344137973810864	-0.00336782705372543	0.0122657613087109	0.0888867155246007	-0.0170271757985687	-0.034325306252325	-0.0362691775960171	-0.0251454946253426	-0.0573521842102155	-0.0852515318486712	0.0220522294957312	-0.000909868254909817	-0.10353941397342	0.106340907593171	0.0350647785694512	0.0472214866852869	0.0236725905418006	0.0167047773004535	-0.0738109899911047	-0.0660849425493224	-0.00781634636504702	0.0169023511466784	0.0154823936394549	-0.074737642202225	0.00609873744476346	-0.0318512714526146	-0.097608873189102	-0.05552727744991	0.0604470530888983	-0.0671929392749794	-0.0593460249732749	0.00597412633238273
X52	-0.0110214650270728	0.0698153943920993	0.0601520971009876	-0.000340518786874172	-0.0175998104358964	-0.0145605562901016	0.0552933507139062	-0.0302234336734846	0.0061001591176369	0.00614484374959796	0.073386093961399	-0.0071370468956926	-0.0459821927128756	-0.0267872102249786	-0.0110807682678165	-0.0493151551766905	-0.0901703988692109	0.00064252371806311	-0.000584047075398008	-0.0761152727703547	0.0842351773218665	0.0290774746320085	0.0658325417145492	0.0228393473663737	0.0335222974992825	-0.0575800281888539	-0.0348656854458035	-0.00925706261683587	0.0610377743986397	0.0240578329845937	-0.0774314613464695	-0.0368215140150156	-0.0365041436783263	-0.0755023165229217	-0.0223043394397697	0.0447847889138878	-0.099471805818783	-0.0780047559125369	0.00758932045802659
Y52	-0.00772307043614167	0.0634994271059019	0.0584013591321092	0.00910431618964084	-0.0179076995348881	-0.0129893742463246	0.0494726844706761	-0.0185314194712832	0.0174708985223448	0.00229875439302868	0.0602846322159231	0.00639295616351014	-0.0527705257955557	-0.0139009725454507	-0.000722081783088677	-0.0400058394969515	-0.0889259581207187	-0.011776634007291	-0.00719138865571407	-0.0537091015868847	0.0522173126104807	0.0295221518462509	0.0664530958355469	0.00333913063112074	0.0297984414201205	-0.0369991804804545	-0.0112798659017145	-0.025629762761138	0.0986613128889639	0.013621469908751	-0.0738781769498395	-0.0653023873287961	-0.037655019262446	-0.0620707911470946	-0.0188346098659197	0.0109188982354205	-0.0831650454853093	-0.0735634873006405	0.0114455790483502
Z52	-0.00399859424818655	0.056850695784846	0.0538224774280435	0.0211433797449944	-0.0228238427184437	-0.0165020128518788	0.039078697498802	-0.00564448841810122	0.0248175381066969	0.00844683127652614	0.0439778199385677	0.013761786921673	-0.0480980907363996	-0.00672997585398896	0.00919020672195905	-0.0217289293826142	-0.0890044662832228	-0.025906619558275	-0.00890018400110985	-0.0310821134198156	0.00781485830002341	0.0241844796445276	0.070514812055132	-0.0239242814159787	0.032249681500924	-0.00888322111315067	0.00322825306852593	-0.0120355256914716	0.114470221791761	0.0164364712516834	-0.035778449170887	-0.0924943693492484	-0.0291672325477689	-0.0236351671443292	0.00190885404595674	-0.00371288209964155	-0.0518391045947936	-0.0310030660669327	-0.000991644799526899
X53	0.00114858430309917	0.0488153111809307	0.0470129838630767	0.0315793665462765	-0.0248489092566724	-0.0212948693505907	0.0305467323867796	0.00716391639534389	0.0279025072338841	0.0104605856830803	0.0192581412162123	0.018813359090206	-0.0365238634422264	-0.00236122153497257	0.0196906601995044	-0.00543005991252856	-0.0934384518462143	-0.0201306522149533	-0.00976233335397148	-0.0234524998032955	-0.0381687102412015	0.0341149583434913	0.0688243250018077	-0.0526226532007981	0.027740854460054	0.0168407923516629	0.0113818044449308	-0.0153711753832011	0.131005298803855	-0.0129041158713197	-0.0260380288821779	-0.10057819115305	-0.0203520625388005	-0.0153754541955991	-0.0202393518039471	-0.069918401432908	-0.0508456578694216	0.0139042565992364	-0.00927914015026512
Y53	-0.0120774115987408	0.0463139552132249	0.014439755207992	-0.0258781181291574	0.0283262192176731	-0.0163550114768416	-0.0306742849780179	0.0543927481485944	0.0572147305955964	-0.0607424087925036	-0.00295828331351474	-0.0195914153913487	0.0391188825305685	0.00290974081965604	-0.0216704057146071	0.145977444577692	0.0576508732886618	0.00498388874712212	-0.0211663598037008	-0.0174754361682334	-0.00553653242537098	-0.0222269593623258	-0.0266793492595415	0.00437904338748628	0.0134230569078247	-0.0719774666691915	-0.0944269040445367	0.0317968330160755	-0.0132706869424765	0.053600827065159	-0.00390636157007337	0.0414657826629593	0.014607192855033	-0.0470194580820156	-0.00762965040010485	-0.095144288846655	0.0442722073036557	-0.00233379384377598	0.0360610344895621
Z53	-0.00274286537957182	0.0237555056765345	0.00973176356472306	-0.0210519163299774	0.0306813939432936	-0.0184375689871986	-0.0289104930277527	0.0553537627650666	0.0518375184698192	-0.0533294324771076	0.0186592713532397	-0.00500833142568199	0.0567429328616653	0.00776140687696007	-0.00816092780136311	0.164828827213993	0.0601049487499381	0.0507987403371587	-0.0156518526597122	-0.0858944441982638	-0.0342314241806891	-0.0132277625937348	-0.0568143774188088	0.0421503450914054	0.0240665136311482	-0.0400658596077171	-0.0833725879474644	0.0298629557659787	0.0128714568035861	-0.0246656343939703	0.0117814165480863	-0.0129141991471001	0.0153597326368349	0.030820602345823	-0.0276663153073545	-0.00280810160660448	0.00345928336898134	-0.0483186290707478	0.0880920965042286
X54	0.0437836536720784	-0.0285178203800211	0.0203216385717331	-0.0285612878495701	-0.00641110256163325	-0.0569543845992488	-0.0393953570751061	0.0771801298449939	0.0299527504232146	-0.0653843252664038	0.0527556240026323	-0.0310218694569735	0.0913198635117289	-0.0241281355369502	-0.0158662997763179	0.124396943303072	0.0700695707446372	0.0983968340974237	-0.0244441355977212	-0.0496911003238868	-0.0583509876098056	-0.00262446872896813	-0.0311197464090124	0.0919305916813239	0.0301370803103123	-0.00564081383134792	-0.0865783154437625	-0.00047569007592544	-0.0400894429741116	-0.084221892611909	-0.0411811764118985	-0.11821624669159	0.0368034233405221	0.0150686052403909	-0.0495950179436823	-0.0197602897546608	-0.111085025163385	-0.0462471227321827	0.0357998664865974
Y54	0.0551076071390678	-0.0509408075965743	0.0332577822629984	-0.0326155856017633	-0.0179080368349281	-0.0540983712941615	-0.0329270785741143	0.0795264049607647	0.00949713282493288	-0.0330441653234123	0.061070121246688	-0.0313064428471833	0.0892698387364699	-0.053319095860547	-0.0185943581266288	0.0882442743175485	0.0594145705585392	0.0841429788315751	-0.0368586708821427	0.0110266341657872	-0.0478275322238951	-0.0330612254739447	-0.0180258963263894	0.056488660361705	0.0316983896556065	0.0329350125368342	-0.0512731142145428	-0.0226217226829974	-0.107712603713569	-0.0522495457309209	-0.0149350040580493	-0.14359471139932	0.0624547306716229	0.0414833988941229	-0.0298033578171536	0.0019910776892663	-0.0971815930924239	-0.0507512031359126	0.0362573936296736
Z54	0.060529427832442	-0.0672575631481608	0.0441798833424567	-0.040235517116067	-0.0181305193887051	-0.0404762967006412	-0.0349166189686155	0.0843388331534152	-0.00709597040332374	0.00264790990463657	0.0618421854139435	-0.0237712433275832	0.100194989422647	-0.0464194045909524	-0.013396514207956	0.0657557332270555	0.0475729365861601	0.0925049812933041	-0.0262073017158336	0.0461109832546437	-0.0428943607718975	-0.0448659906062747	-0.00403566613212119	0.0405572919805228	0.0292218678346333	0.0191581899634044	-0.0234151340797322	-0.0524526805842548	-0.119385210320405	-0.0200738012940295	0.0464074874151617	-0.122132366463168	0.0434752789079778	0.0593448392454071	0.016976454514518	0.0928436036453315	-0.0722695020465496	-0.0162373522510778	-0.027632371473124
X55	0.0540162530359052	-0.0748713383241769	0.0432457751302183	-0.0514505051310892	-0.0166160178591735	-0.0190568459138756	-0.0195814804456073	0.0680587819798242	-0.00912461312626777	0.03982052184594	0.060653622601102	-0.0132986889178714	0.105734116152398	-0.0333475410454359	-0.015936694606195	0.0460165119579215	0.0307906827377876	0.0879071998203677	-0.00761732220693033	0.0358167498130972	-0.0399916511852079	-0.0461504224302716	0.00680356588829219	0.0186624192469095	0.0162141303159949	0.0462735102708379	-0.0187220314357617	-0.0461724835903718	-0.118124313249754	-0.00377935792476819	0.00992348033347476	-0.0995718993782039	0.0601203444382363	0.0381113371288396	0.00772412752070254	0.0574705986920934	-0.0861060721651995	-0.0143949676983352	-0.0432139303511529
Y55	0.0477667155402865	-0.0779414461054635	0.0420250915449865	-0.0595311832562051	-0.0167538316251389	-0.00236271438464373	-0.00775202541696258	0.0478735676486561	0.00110525361218758	0.0712586090001478	0.0577309674806108	-0.00661203043912885	0.0981044748446896	-0.00696555606487903	-0.0122301974514218	0.0350983625143067	0.0166703306817326	0.0739672281306107	0.00663222317889955	0.0410586299433707	-0.0253299715699237	-0.0397360820875841	0.000982919664049401	0.00437912132105507	-0.0121208677457146	0.0209798244472464	-0.0202045236240311	-0.0201464708901366	-0.108875828745349	0.0307823542670725	-0.0244215422175586	-0.0135593720841844	0.0690764571373437	0.0129817627543514	-0.0316942178972718	0.0587005618563859	-0.0739504317919136	-0.0224955851276068	-0.0401342931797567
Z55	0.0431110847689371	-0.0788681806061894	0.0411757911564994	-0.065476659796518	-0.0182965571448603	0.016212865739142	-0.00536465352425143	0.0355465506129606	-0.00259492547560096	0.0835029664208538	0.0585082753218151	-0.00338809237184054	0.08853460198528	0.0190444438191714	-0.00801720271784973	0.0169559440996687	0.00764635032545164	0.0576283080725026	0.0105343696826023	0.0412098061972504	-0.0259702645627582	-0.0277685627301864	-0.00519973666787188	-0.00267066518062905	-0.0352461943999048	-0.00966604613651433	-0.00614289790876577	-0.0330212729073811	-0.0847590105350033	0.0158436096356617	-0.022846897142063	0.00906186703016446	0.050560044031192	-0.00239300997377869	-0.050056573597419	0.0582056934980773	-0.037314928109844	0.0207337334562572	-0.0316984395867919
X56	0.03816438828929	-0.0747537561898852	0.0442310169062222	-0.0682993893225165	-0.0228099040328402	0.030530455588285	0.00214151789302603	0.0245022564520842	-0.00600914734379709	0.0890814993661747	0.0505234074180833	0.000774128012485506	0.0747498194397397	0.0372676435330068	0.00386544018791417	0.00660087982572144	0.0116153021252694	0.0487013184159405	0.0161641930975531	0.0434511311203867	-0.0204622289304613	-0.00365124211089666	-0.0152090193749767	-0.00401961213735546	-0.0568496351097093	-0.0240319722184028	-0.039122466988659	-0.0202867813558214	-0.0635005866582446	-0.000957322573315419	-0.0275473538558024	0.0137145699341005	0.0428268443882468	-0.0190884757581275	-0.0232588072713404	0.0447852590923979	0.00496767085758779	0.0660070191028188	0.00947133756525816
Y56	0.0327498294529963	-0.0680579169506386	0.0454540469440348	-0.0638155708557346	-0.0249309408693465	0.0369670544301069	0.0089363277845284	0.0175401774973012	-0.00264813062394453	0.0839262029529157	0.0436830503922059	0.000603369122799192	0.05502299824346	0.0456589363818158	0.0209756986760399	0.000823200941450511	0.00924525271695843	0.0320043088210127	0.0278559562746519	0.057182363355577	-0.0259632743357111	0.00514594145945796	-0.0233707190558909	-0.00962461601052869	-0.08051499518337	-0.0283364256530581	-0.0397133042228759	0.00356332695581849	-0.0382262336341827	-0.0287843300839051	-0.0258878028636706	0.0410049065787629	0.0140889204518177	-0.035646553365431	0.0220628817747487	0.00387329713601383	0.0134088958374689	0.102992738238558	0.0179254167851884
Z56	0.0279856130713745	-0.0582864710390236	0.0465716959769366	-0.0552849145159296	-0.0248126365243743	0.039020827897424	0.0113868226914103	0.0161877028531259	8.00439787057849e-05	0.0741662318868993	0.0410975529586574	-0.000766116772698992	0.0337449484008292	0.0467232923888795	0.033467012464981	-0.00524244888097399	0.00121503163490554	0.0223644586172156	0.0221714099397171	0.0588453774504632	-0.0367183190014498	0.0177842310426813	-0.0301157009429702	0.00203001578644048	-0.0972940787121837	-0.0256213973367452	-0.0203315983407445	0.0260155709383042	-0.0238010451274222	-0.0323519255981805	-0.0270697269992796	0.0430533375366611	0.000814899299210359	-0.0201158197714306	0.0343881491120088	-0.00861498912473927	0.0449435246075153	0.0923437173469012	0.0391353173894331
X57	0.0237492943214693	-0.0457122153331421	0.0478583699222503	-0.0438519101916355	-0.027308899965759	0.0391249120308093	0.0154580704830154	0.0132419595037617	0.00562177669901883	0.0593836654712752	0.0408515996732158	0.000613360549717792	0.0138750983048747	0.0440792137633187	0.0397955629368757	-0.0105742321215066	-0.000714919087870799	0.00242990145895714	0.0185280272067583	0.0572092177793812	-0.0404182962621981	0.0241363914144124	-0.038130154005097	0.0109882250149123	-0.0977299679960441	-0.0247735404188216	-0.0159227738418034	0.0267882678824138	-0.0192804299411243	-0.0427828703024125	-0.0228102916811643	0.0466576723020517	-0.00944109448285637	-0.0162319775089206	0.0282068070795451	-0.0105630486185647	0.0509269069797278	0.0564302763059824	0.0653587449810557
Y57	0.020209860249342	-0.0319208286706285	0.0484286036378344	-0.0315997629716241	-0.030069417226606	0.0337286084047509	0.0176934722581588	0.012258910564059	0.0127276779757511	0.0390911025696289	0.041290951146363	0.00317226930741853	-0.00938458023220097	0.0411506617650245	0.0467250406751351	-0.0187510466678601	-0.000249620768706851	-0.0158809968019444	0.0147094672519752	0.0637959618121397	-0.0411757588492605	0.0348859917960342	-0.0426269649214962	0.0143954272188971	-0.0978171700361597	-0.0201978524270807	-0.00653123339589653	0.0320516966120393	-0.00352323966613994	-0.04406324523804	-0.0219637927765431	0.051535976987988	-0.00390522275657933	-0.0146355569515909	0.0353217844811565	-0.0122235131757526	0.0528006334998343	0.0470406452540884	0.0435314632680678
Z57	0.0173271644254133	-0.0189989908704065	0.0473471923768511	-0.0179279770689689	-0.0323066145729372	0.0267891449099243	0.0190454880045235	0.0102309544191206	0.0190167662786943	0.0213522676443409	0.0418565190914639	0.00576445305954323	-0.0288726444505233	0.0390446475083966	0.0506295823069884	-0.0276401105450456	0.000412484449117933	-0.0347733072418413	0.0186230154370278	0.0634493935161592	-0.0437427323636145	0.0418145208622892	-0.0475423048247835	0.0168283457003267	-0.102024383729215	-0.0158467701574821	0.00595777431767077	0.0391130285961009	0.000466601297048623	-0.0485844876523177	-0.0200116658487384	0.0468898819805593	-0.00497969002180933	-0.0139085414930024	0.0332703562017208	-0.0126385937751766	0.038388801480338	0.0461826636001318	0.022042973244412
X58	0.01568805501975	-0.0049081482421237	0.0457815928271278	-0.00423388119630475	-0.0360018891590215	0.0172305210929951	0.018862419324386	0.00776342068488465	0.0228304060569847	0.00583603039818259	0.0401848046117389	0.00810319001884183	-0.0466181361537395	0.0423818932577364	0.0556974567636236	-0.0357867488674773	-0.00447004509947831	-0.0517788233599912	0.0174358094743916	0.062784652753952	-0.051747050598679	0.0467997212209894	-0.0422210188664395	0.0135143956275039	-0.101642364938683	-0.010080623255568	0.0190850330723898	0.0428560645546008	0.0014544786657245	-0.0476666820349416	-0.014550034261213	0.0248155197307779	-0.00398398840608175	-0.000227702155034853	0.0261469382424636	-0.0074065561100721	0.0433835638603824	0.037438216568638	0.0202138344436162
Y58	0.0150206245295745	0.00707307301472329	0.0436890723163205	0.00790329349885926	-0.0380378013441943	0.00817323154680748	0.0200664789183233	0.00458896655161623	0.02822884857492	-0.00558084878312703	0.0362877689329765	0.0129590091544776	-0.055061907316682	0.0434753586903205	0.0586283213270401	-0.0348504395540483	-0.0130632344398067	-0.0649162045625001	0.0140621368692123	0.0594312119002603	-0.0584233738681743	0.0467490797631131	-0.0330177884879504	0.00377859845262284	-0.102375829674359	-0.0089614311993497	0.0409228776162568	0.0521321396884975	0.0175889337237993	-0.0542186261648368	-0.0121425928569216	0.0149878303848682	0.016186812971913	0.00871311347482569	0.0189475260296677	-0.00940163106771512	0.0341347294480266	0.020582467110585	-0.0106228783030519
Z58	0.0156514351824999	0.0200070511911615	0.0432772235754603	0.017472703564837	-0.0382607118762828	-0.00059808129580259	0.0257789139348934	-0.00173115984727724	0.0365510804121828	-0.0146902254875016	0.0291319451635038	0.0168324982657169	-0.0582511436688131	0.0386404115994151	0.0565735807697108	-0.0318763401951997	-0.0200571658180606	-0.0654821995591022	0.000167530395513847	0.0553960020671269	-0.0667919877194948	0.0469859196841591	-0.0296054647666645	-0.00115544557128535	-0.0867920327345189	-0.0072015776382641	0.0574507464617852	0.074167712828281	0.021766764265015	-0.0380922370978612	-0.0171792631779011	-0.0104948139725382	0.00673766870447372	0.0177948333790533	0.00218746320539364	-0.023277635330164	0.039048931853122	0.00480684147041669	-0.0259324003470617
X59	0.0163511646949764	0.0291421666737516	0.0421869672121817	0.0246786693725992	-0.0397402222964292	-0.0127189261320295	0.0282018142235368	-0.00273016540310387	0.0383139747139703	-0.0200189809188669	0.0231406763641398	0.0195736036986281	-0.0543008249510849	0.0372738583864708	0.0553005584767482	-0.025328141015776	-0.0383193976251	-0.0630079070323647	-0.00391714624755803	0.0529978363516594	-0.0727937898959971	0.0379839073287966	-0.0181757256172037	-0.0139763037073574	-0.060747620916927	-0.00115853994866424	0.0643380408429122	0.0681407134657494	0.0424680320489731	-0.0400784568000354	-0.0118029680445746	-0.0256289946633278	-0.00254413710961528	0.00715763964123851	-0.00907313191389592	-0.00536026824868953	0.0428789031580673	0.0222771413325258	-0.0494666937785608
Y59	0.0160768614703023	0.0326560201407026	0.0447752648607632	0.0346455063154193	-0.0372454627566965	-0.0171946542076678	0.0290604945140722	-0.00255530843510414	0.0356633732104131	-0.012168135318162	0.0140416164213221	0.023695078916405	-0.0373839767647728	0.0370136358484934	0.046782875739333	-0.0118296614003527	-0.0634739096978744	-0.0398382279888925	-0.00479059408785249	0.0372358098325123	-0.0679827976190367	0.0337741980699191	0.0101938390908403	-0.0279563861755969	-0.0176309942904253	-0.000100269425845955	0.0609252318610312	0.0615500570324085	0.0516625658551316	-0.0264107159501247	-0.00142439823801252	-0.0366610303435811	-0.0193632581143749	-0.0286701569782504	-0.0125189495182132	-0.00923697405917517	0.0270128841647083	0.0393556009363968	-0.0337144558171985
Z59	0.0136438522706951	0.034322123131906	0.0495901299057346	0.0353127269741897	-0.0286281710188526	-0.0237661698191313	0.022954078682437	0.0020888729883621	0.0317890367363862	0.00509670901504791	-0.000793620796698005	0.027655083731224	-0.026010565295831	0.0267213720814076	0.0375221986252649	0.00667602105437952	-0.0899253094603206	-0.0095321970475356	0.00582386622417689	0.0157014846996037	-0.047435806809998	0.00270379548919937	0.0492009768407065	-0.0280106218438639	0.0432841155186082	0.00800266249749824	0.0211998179299264	0.0302602591682783	0.102789537787796	-0.00200091574430952	-0.0235857559155953	-0.0618339474349215	-0.0505444783845968	-0.0386741295965819	-0.0305366038381186	-0.0343294575019906	-0.0344880495799383	0.0631441909716158	-0.0354531471843733
X60	0.00653136488340948	0.0355046870956458	0.0369748446752703	0.040295376451984	-0.0188329683743309	-0.0221531166087784	0.00734639231128307	0.0375431285065456	0.0343629713271499	0.00540753908707269	-0.0157132515184514	0.0414526012528147	0.00598918800921665	-0.000631941804202563	0.0243139089287683	0.0220119648519625	-0.0857330074837494	-0.00533762426157939	-0.00177850414940274	-0.00832324128228663	-0.0230274649827861	0.0166496968822018	0.0655332583024744	-0.0482598153577612	0.0619378272711011	0.0356553171024427	0.0692057321343203	-0.0276427152280838	0.147156471906383	-0.0294322280545873	-0.0291364763309533	-0.0437615813511293	-0.0324014164404435	-0.0149810821996184	0.0270184887414109	-0.0715203242385518	0.0183343334728194	-0.00433077978918739	-0.0532828937843055
Y60	0.00471712578902365	0.03428017999551	0.0236404758425256	0.0476956311967314	-0.00892109313053289	-0.0215170850301837	-0.00240940323781728	0.0581274883968785	0.0322201790300379	-0.010713466081807	-0.0209493394758408	0.0632330369166942	0.0100724515595741	0.00090666737610544	0.0185007679356493	0.0253139068257491	-0.0752838035354258	-0.000897107286034128	-0.000968488789042435	-0.017628333797953	0.00208800338242304	0.0053975202851896	0.0704704212047956	-0.0336501749710912	0.0623440724447268	0.040852719530625	0.083160435563229	-0.0334541813791519	0.113235856193469	-0.000341725961089598	-0.00277917890915022	-0.0271670530088026	-0.0119748493953664	0.0126137580109063	0.0214469980496888	-0.0230536610323253	0.0346082840302102	-0.0687587593939409	-0.04981342916894
Z60	0.00250357415077973	0.0321203283309089	0.00662425993743404	0.058364716882852	-0.0024246469336846	-0.0212240231758836	-0.00806715154597281	0.073969193993337	0.0302214060737153	-0.01649215458482	-0.0286606550691989	0.0733981474526212	0.0178100325860884	-0.0113422409801776	0.0270494359794778	0.0234722045832413	-0.060356497185523	-0.000385106951270568	0.0202131100386815	-0.0167855556283454	0.0340402986157769	-0.0072472593768224	0.0449378804049089	-0.0070869770007456	0.0854274589213915	0.0440365025335072	0.0980458702614115	-0.0437624163629387	0.0665251520995397	0.0231756102131893	0.0108834754520434	0.000329103119410628	0.0109060002490969	0.00909100367129889	0.0254948982162212	0.0160233430467791	0.0768794786351626	-0.125079375291302	-0.0407744197886695
X61	-1.64968879947614e-05	0.0294498193945106	-0.00945172823064906	0.0630695721284555	0.00436980402090121	-0.0270154542710064	-0.022775084045015	0.0914131629767135	0.0248891054208647	-0.0223187177849793	-0.0300255331093117	0.0826739197943768	0.0168008886967443	-0.00889652579899441	0.0386318858645907	0.0414765358548424	-0.0517229605879152	0.0102335831152856	0.0240387515168671	-0.0133796426592734	0.0636977856984302	-0.0194045892619414	0.0298668234349165	0.0170973849761549	0.0705421262622161	0.0361497198074585	0.0837353738102276	-0.051731552380934	0.0426104478926995	0.0181236676066631	0.00858778171199548	-0.014063485724054	0.00759212710998419	0.0356142524068138	0.0285943675292761	0.0195220601366	0.122021525055416	-0.139409797580119	-0.0410336517944851
Y61	-0.00248422214996779	0.0276385666987568	-0.0238070714688263	0.0705559813130678	0.0128937756102911	-0.030946924427706	-0.0330242292034267	0.107901543078663	0.00902106681870193	-0.026426143608568	-0.0276701723057731	0.0918531662834315	0.0185996412913304	0.00135705594597534	0.0498300896665257	0.0533747159800643	-0.0369355586137675	0.0163783688849902	0.0281715130908304	-0.016334758508714	0.0895760160996392	-0.0386787049106264	0.0226521770016446	0.0393826043686956	0.0562248317042695	0.0268139669428926	0.0674801210566174	-0.0456788005813481	0.0236073321914548	0.0464258251054774	0.00716189280496469	-0.0160030792616002	0.00986919823451174	0.0694233340459881	0.0223435412073951	0.0377440084683672	0.170968147151624	-0.149818606741162	-0.0468554933369584
Z61	-0.00815909195370584	0.0300305479912842	-0.0750506789689728	0.0598367988479267	0.0276643837834235	-0.0309980138700855	-0.0556037817472176	0.0414521721084548	-0.0355437245353928	-0.0694070020670894	-0.0415735482301696	0.045920167732401	0.0847909027487991	0.0313368657227744	0.028686100854001	0.0524017074933691	-0.0445518898858918	0.0369268122754885	-0.0101948158146324	-0.0137793264175854	0.00936422940113542	-0.00453484216415344	-0.0423572550895824	0.0145479666750773	-0.0550462998860412	0.0203986981563424	0.0264143303115108	0.09092105439964	0.0106793258657442	-0.0389519319927571	0.0572317174038967	0.0397837388535833	0.0962393993940119	-0.0139775622314667	0.0711991469996922	-0.0204680194606304	0.0586132772163226	-0.0247515990327518	-0.0560137033157088
X62	-0.00842204965449104	0.039808184772746	-0.0821217051750815	0.0576377601227075	0.0189144340896591	-0.0283559963259757	-0.0361178371502192	0.0245764729766592	-0.0213615215491961	-0.0699808895183394	-0.045247020252567	0.0619828956709254	0.0987825805593641	0.0704758486998589	0.0089240545644119	0.0693102003265641	-0.0512758145718449	0.0116161051228326	-0.033751693668535	0.0176696958950914	0.00438329074395721	0.0052233468254269	-0.0572421599977437	0.0543649436410668	-0.0317986386235172	0.00503958016572961	0.0154119349827488	0.0135698193405731	0.00718934844706038	0.0386372397241534	0.0553649622312521	0.0241881671135736	0.0618949280855543	-0.0970896786774902	0.00332475581393821	-0.00929313387726067	-0.0423967385190883	0.0479877183534105	-0.00107466819918043
Y62	-0.0108085515024633	0.0495779634209999	-0.0864614030573287	0.0410736501049594	0.0217831825103997	0.00629304637182323	0.0215735449061387	-0.0218201383580762	0.000100749002241436	-0.0556807508183287	-0.049026332560403	0.0539017423810811	0.108236074982447	0.185246594101822	0.0561973740501632	0.0365939150435762	-0.00101701932610237	-0.0178213544453234	-0.0445879080496249	0.0136343576431445	0.00591211610734799	0.0121397910547082	-0.0336609188565217	0.0309174047004423	0.024773788101425	-0.0242060523426734	0.0151634073231214	-0.0591070908387704	-0.030349244161364	0.0350043025045056	0.0350447531890726	-0.0382016737020256	-0.0155614879829915	-0.0891987121899712	-0.0240033502164324	-0.0449982789023777	-0.00370099843075241	0.0606432727476441	-0.0171956039169331
Z62	-0.00886452051817831	0.0367570126908985	-0.0746794587861179	0.0260553441160132	0.0227424967411504	0.0216480339642247	0.0371176655755326	-0.0277054852951242	-0.0135270803558028	-0.0381261123758875	-0.056261673226152	0.0486080546986412	0.0713809482323414	0.178898953766073	0.0655425404675034	0.00469836499681848	0.0139476404096157	-0.0159647882550737	-0.0371937062088075	0.0141471040858995	0.0148302299012015	0.0176887173154721	-0.0469460510453206	0.0556267989738991	0.0270889391014031	-0.0205187099864703	0.0252346736280782	-0.0641658267898119	-0.0176872317873383	0.0169660577819509	0.0379944913376978	-0.0299892389627927	-0.0285578706549728	-0.0952103643799995	-0.024358989131797	-0.0340669916865918	-0.00607660455863901	0.0214157870728001	-0.0101981037248947
X63	-0.00590589925472925	0.0238751365346088	-0.0660098647365172	0.0126143226233905	0.022963147958063	0.0339979413977139	0.0498458880297713	-0.0283563216379816	-0.0280085429119217	-0.0193329249526771	-0.0615715189892265	0.0458382748642312	0.0360889977032697	0.166676276091686	0.0653372233259648	-0.0241622281881136	0.0285031276362748	-0.0135784098065248	-0.0244073500275594	0.0246295347538317	0.0145826855856193	0.0257698196734483	-0.0522077518579692	0.0653870132264048	0.0429278355361879	-0.0275325433904689	0.0215551325870851	-0.0617964419774291	0.00333775691580323	-0.00695450387394714	0.0448153863069393	-0.00904764150032789	-0.0507514066695066	-0.0696237856681528	-0.0130104790506712	-0.0275656286571492	-0.0255433747502902	-0.0190262346937913	-0.0243461222261652
Y63	-0.00402216496914996	0.00991664449528819	-0.0590105049589231	0.000219091251053367	0.0240301865024714	0.0429602523245679	0.0588195764781714	-0.0272263301856146	-0.0417182762933029	0.00334897161856978	-0.0658127511572298	0.0432743800356562	0.00339897313544211	0.150267035647716	0.067876366821962	-0.0424138799841665	0.0395046990969692	-0.00129888599565809	-0.000535351427784817	0.0313597928261796	0.0123152361757465	0.033841498501082	-0.0505209671202766	0.0755637461567347	0.0410333232263925	-0.0208125200123349	0.0101265428801398	-0.0528500540779441	0.022334252795506	-0.0341412970279146	0.0269133812033579	-0.00633885016424933	-0.0614393049256223	-0.0452561649300339	0.00352323044385152	-0.00675725591266049	-0.028087960138651	-0.062431436854502	-0.0037781750512797
Z63	-0.00118864968783974	-0.00486213896670724	-0.0518891805159506	-0.0141514389459961	0.0233383108692111	0.0465744666665649	0.0649580274825561	-0.023284616977799	-0.0535693496223461	0.0280352073408592	-0.067869664574838	0.0372538677893147	-0.0193359947589077	0.130924248040648	0.0712820036429928	-0.0620548038398197	0.0520226122808451	0.0057619187032006	0.0138938029739087	0.0340922413319256	0.00633115455841331	0.0338521027188222	-0.046574870293154	0.0642355912013239	0.0509762532968135	-0.0248804863850063	0.0117665091789822	-0.0296426182649346	0.032986064715005	-0.0472366452220175	0.00510972974269532	-0.0150768541626419	-0.0524524119947512	-0.0427173942089667	0.0283128740198839	0.0191994382888344	-0.0291047617646425	-0.107754347104828	-0.0142619228451142
X64	0.00342654148655403	-0.0177571406355459	-0.0446235588133529	-0.0270554849775756	0.0237589869961835	0.0465956140409384	0.0701881178946619	-0.0189856325205051	-0.0668256846176262	0.0537917204716531	-0.0647686847311112	0.0268647349772349	-0.035621273763665	0.107792483518534	0.0723361471097027	-0.0736652688021733	0.055664923963119	0.0194539760033291	0.0236728783324746	0.0295990174305905	-0.0114063159524128	0.0277288544113595	-0.0398648283874504	0.0598250643963989	0.0479089758343657	-0.02031944944427	0.00375258344426378	-0.00993079313196424	0.0492740863310314	-0.0315959171235544	-0.0112291805528979	-0.029926293110866	-0.0443150245510762	-0.0216660825933407	0.0141742877654323	0.0313237385684257	-0.0051872537452353	-0.0774698264461645	-0.00723059564184992
Y64	0.00892157832927428	-0.0301940877471512	-0.0382332429402855	-0.035397844078633	0.0205698201300062	0.0454710285271117	0.0718862753172622	-0.0159920630929263	-0.0754888181507268	0.0745694849880378	-0.0575067417751733	0.018137109716786	-0.0461892434028793	0.0877311036472955	0.0802174921152039	-0.0830916916866399	0.0678758230432029	0.0364648747782059	0.03329749578568	0.026795369372064	-0.0077870336744655	0.0196811769537128	-0.0163072316680117	0.0406419331751068	0.0453459442955344	-0.010117765700718	-0.00895562724799792	-0.00425952913175953	0.0438747859174893	-0.0280749560818321	-0.00192714024209624	-0.0416266028390497	-0.0468645981871876	-0.00661610682192188	-0.000625294670305581	0.0272649774345701	-0.0108812754498012	-0.0455426822921222	0.0184327713165207
Z64	0.0170828743039322	-0.0424647561768876	-0.0309080728846043	-0.0409651106406632	0.0187466590731179	0.0411137674487497	0.0713050324226742	-0.00906543936265499	-0.0791565874221535	0.0942753016776444	-0.0491004305944581	0.0131183058577457	-0.0536429071431097	0.062792565641077	0.0723400178951266	-0.0876376368951221	0.0815267077834195	0.057094320338434	0.0378096559940733	0.0223760250158466	-0.0153366104544933	0.0184231507720354	-0.00554303008371617	0.0146108540847093	0.0450718929447844	0.0218496783887279	-0.0055262562725226	0.0092271491683168	0.0748177700753765	-0.00871550517796577	0.0101425491032687	-0.0131941799967972	-0.0287375669771745	-0.00499545437244399	-0.0476912491003521	0.0285241064129505	-0.00019280703917786	0.00625920014543679	0.0274560244255553
X65	0.0228319803313922	-0.0535196236668183	-0.0250870416508009	-0.0432535945636452	0.014037499962402	0.0320436589707015	0.0739053430968804	-0.00578545635037497	-0.0863749443957819	0.0945621493475276	-0.0432505532098647	0.00955728444745909	-0.051928894327132	0.0365802683619622	0.0591214120277404	-0.0872371609506151	0.0864004104622802	0.0627179695416784	0.0387171182126941	0.0170366977021203	-0.016566139202569	0.00812763263630532	0.00690011795542766	-0.0161732354914512	0.0424467238200784	0.0537017752240488	-0.00398226957262501	-0.00263422754863349	0.0735758536046118	-0.00777069306236025	0.0278296589791348	0.00631712013912622	-0.0203989426323028	-0.00796551468714855	-0.0531249311136464	0.0196595422014868	0.0342229458161099	0.04832483984311	0.0215326340278423
Y65	0.0265722820676568	-0.0630711114578177	-0.0212576259309339	-0.0439362245249479	0.00743679386619085	0.0235835517225568	0.0724903334258611	-0.00883607946362705	-0.081441257671649	0.09027959948615	-0.0311779450245632	0.0100299167415291	-0.0491427059045058	0.0104373587213225	0.0544126013681218	-0.0811956284856334	0.0825251981263818	0.0673065171971085	0.0228114502603526	0.0204649287380342	-0.00813560753137589	0.0124099506748421	0.00956481744781384	-0.0439528475946865	0.0407303810959573	0.0706792667907318	-0.0182652143896991	0.00125971070577123	0.0599788668893394	0.000551153015606745	0.0337992969397391	0.0264849546646312	0.0199411219607319	-0.00141409163113881	-0.0402749249467452	0.0116319304117721	0.0352157987045258	0.0730280493892732	0.0490220010301613
Z65	0.0303699773798286	-0.0649011759242047	-0.018511621718518	-0.0374837915062862	0.00150141291771564	0.0204505313396046	0.068445304450241	-0.00706781959477992	-0.0699103545093974	0.0816293905352094	-0.0146834898561007	0.00890562566645517	-0.0341363426722902	-0.0171647686461903	0.0372666893895526	-0.0762728544865712	0.0802511161410377	0.0804268728280261	0.00548191213734628	0.0214317701291622	-0.0147346412868287	0.00494939395633285	0.0101061404438148	-0.0460315675920545	0.0457213982331188	0.080558409127843	-0.0390991484113297	0.0203865764139158	0.0426872960219363	0.017341934838241	0.0280740867081848	0.0256474316663567	0.0321001406243704	0.0290091742779402	-0.0585286505604532	0.0118892963580764	0.0330175293198735	0.0642916486177834	0.0449052465014219
X66	0.0312099217394198	-0.0612906689721736	-0.0126059661892036	-0.0311247424483859	-0.00283122345483721	0.00879300734954729	0.0560160259024205	-0.00619997852284918	-0.0554574429123585	0.0717707542963791	-0.00414663160720697	0.0118034760061717	-0.0253522767917829	-0.0429157264780177	0.0222531249028059	-0.053885085912893	0.0814560562442008	0.0560942262777179	-0.00431015146611164	0.0275109668335414	-0.0149953220251545	-0.0207070259874255	-0.000894611079938484	-0.0649267997041275	0.0545585043514892	0.089600444270521	-0.0538915718886992	0.0686343957012694	0.0448227468036799	0.0392185798852922	0.0181314408771014	0.0300154546207004	0.0377845033580614	0.0455958384416827	-0.0380619101746941	0.0428288386354519	0.0794618595053345	0.0449993074118316	0.0749018819414368
Y66	0.0293966872415337	-0.0522428134662275	-0.0103828880383744	-0.0227955503553667	-0.0089923967850913	0.00607729340878937	0.0547522038788491	-0.00645206460465827	-0.0327168709687686	0.0534193298053743	0.00710992817032712	0.00720990180203221	-0.0214223588287661	-0.0508152886406448	0.0170737484388357	-0.0292205000036138	0.0942545352387194	0.0238383571079197	-0.0110680079224297	0.0349832744471541	-0.000426140054140215	-0.0397354459203722	-0.00424051335776637	-0.0603804757156156	0.06078072852172	0.0544041095431245	-0.0722890588284888	0.0752346763232544	0.0389604181671503	0.0779141535749361	0.0305767987126278	0.0402232937104266	0.0371051822713447	0.0339511446527648	-0.0182855885350846	0.0205858282017803	0.0334105059665796	0.0114109080498758	0.116499880419381
Z66	0.0219043570996319	-0.0382785469303198	-0.00779300164886609	-0.0191927396913744	-0.00465870660019432	0.00254962116962773	0.0385544710133313	-0.00162278112434364	-0.00938824103901422	0.049881357447591	0.000333531690959091	-0.00432641454156299	-0.0176643427104503	-0.0511066925981156	0.00905848610029861	0.00806687628003616	0.110973199462606	-0.0151532644293695	-0.00307829968518613	0.0284946361958601	0.00827330451707899	-0.0600456940526361	-0.0182760398703849	-0.0911410572433531	0.055210554358755	0.0575693751235258	-0.060381826843066	0.0933671412403075	0.037125680191585	0.132097871995412	0.0361783268418087	0.0428834429183407	0.0137318672006463	0.026326738119921	0.00805679389770276	0.0426886328869589	-0.0396669192583562	-0.0256397147556366	-0.0252810812287822
X67	0.0122678562862938	-0.0154169505908793	-0.00908675560635055	-0.0148580542760303	0.00912193310374621	0.00419914961010996	0.0283453509486462	0.00190154766391793	0.0203710658386487	0.0435942333030144	-0.0036122843055808	-0.0116156295059525	-0.00625348248682061	-0.0579257437508373	0.0050377599201281	0.0384932014476636	0.0900830078569975	-0.0421834770664374	-0.0142662029839723	0.0263341759834569	0.0153548674523488	-0.056685137107445	-0.0514215307412799	-0.066268054806345	0.0438432690176384	0.0289856323998904	-0.0576844284737192	0.0668609803544254	0.0282797353263802	0.135438846655435	0.0122611329832542	0.0208783980116429	-0.0245930303391543	0.0649909007851912	-0.0129244087827167	0.0754927739264464	-0.0434113993654987	-0.0209171561076363	-0.0265244054778907
Y67	-0.00274535735761377	0.0103711420908296	-0.0134546566087824	-0.0101579539791367	0.0240991902422767	0.0156703777488202	0.0229663524866149	-0.00368497511863762	0.0462216579461695	0.0311591364872625	-0.0206938204796183	-0.00952754487541181	-0.00826362704425502	-0.0498473859463625	-0.00687557786323546	0.0604613216451665	0.0748188377780207	-0.0706901416243388	-0.00079956683902974	0.0143050978359279	0.0207657170381659	-0.0317145373030258	-0.055087740973586	-0.0746222507627042	0.055869964842904	0.00857623000691073	-0.0519368445522048	0.0332361704651257	0.0372836632203743	0.100538467404494	0.0177239026730808	0.00926775944454823	-0.0380161835912795	0.117450122778004	-0.0175392493346931	0.131933343669624	-0.0153516823160034	0.0141778216312233	-0.0594597310382671
Z67	-0.0209748951884313	0.031905334195801	-0.0153278050228589	-0.00844295357227306	0.036899040527271	0.031230920094672	0.0143146310027899	-0.00636763547132946	0.0814331648954916	0.008633055467273	-0.0468057469944021	-0.00589485887247824	-0.00947138986368876	-0.028297269529663	-0.0163472802327835	0.0778216402572854	0.0667160335789876	-0.0958620559679353	0.00412589486927337	0.0231889815716724	0.0384337283057323	-0.00339022924745853	-0.0653267199321566	-0.0848061912472005	0.0827619927649889	-0.0154104457979468	-0.0469341728285719	0.036510984993762	0.0177496412869312	0.0956109952013557	0.0299900783066761	-0.0136761169008595	-0.0505097075931937	0.128118808411367	-0.018197016167725	0.118969133421129	-0.0118175077714552	-0.00428146026428017	-0.0567219943703666
X68	-0.0371884714225429	0.0455379630858853	-0.010920717822197	-0.00704670602933356	0.0395915606623338	0.0350955144130719	0.00368510760869439	-0.0105832189419547	0.111444941143885	-0.0125642567836672	-0.0587751596809688	-0.00540935644734674	-0.0153344197254011	-0.00627169246317732	-0.021829045684093	0.0899801874685521	0.0596501293195321	-0.0944131045006735	-0.00912676890795518	0.0494093288069119	0.0700974973320052	0.0140667723162081	-0.055095556567364	-0.112257283206472	0.0839012459047149	-0.0436175224256222	-0.0425013639874272	0.0167737334968818	-0.0137415726902901	0.0862629928316761	-0.00421828656607465	0.00951520174035968	-0.0496107524820034	0.155469413264704	-0.0229532027993375	0.0406334902489408	-0.0345238641641451	0.0342401853585652	-0.0354603533639078
Y68	-0.0325754810897633	0.0123217671717621	0.0882091935459552	-0.0417636997719588	0.0505328995105061	-0.0227459498258935	-0.00645685617790922	-0.0230026132991415	-0.02641051424444	-0.0418968973457935	-0.080094009531598	0.0523062200071072	-0.0614499178170898	-0.00173500599083521	0.0709414076538754	0.0243488656745738	0.0330945345700485	-0.136100882179059	-0.066228952172519	0.0290431672423583	0.015179212856894	-0.0114064965945058	0.0181542956065854	0.0470150307315843	0.14384692470494	-0.00669637672720783	-0.0314943543569359	0.0899114564018112	-0.0386048162889265	-0.110432946499958	0.0766470596263711	0.148569387171638	0.1711764319383	-0.0907947396854051	-0.0191522393210397	-0.102900936899881	0.0425075498666235	-0.126851967408152	-0.0662158521395395
Z68	-0.0152088568102927	0.00814677985330716	0.0791959827231248	-0.0377404571146919	0.0374083981910214	-0.0257140394068061	0.021829884445545	-0.0342315518180701	-0.0286444339618375	-0.0735811775764677	-0.0632345306144485	-0.00762073305524937	-0.0298840976582813	0.0240445868055011	0.0379790919587568	0.00915054554128961	0.0304679687287266	-0.13500224759898	-0.0821671207147001	0.0110587787645896	-0.0243287539627596	0.00568048380205476	0.0298486519978719	-0.000808128776772931	0.0820633213735768	0.0307167025502075	0.0224113472818939	-0.0227152680071428	0.0238135916029711	-0.0978247506780074	0.0740000223071869	0.129694585708911	0.109066958365887	-0.0413716597109428	-0.0243522713414162	-0.0376328290845332	0.0528883743034736	-0.0512177380908157	-0.0678251462547554
X69	-0.00047857239609889	0.00746364813282737	0.060037418728721	-0.0411070365079039	0.0123044210723882	-0.0246837981791065	0.0433321655725481	-0.0388170384765203	-0.0263147725319722	-0.0784088509329481	-0.0407876215216641	-0.0482588008533284	0.00501688981379772	0.0224617505647181	0.0213600693006418	0.0218152633054979	0.0117360516279751	-0.117154087771062	-0.0896988854409078	0.0121890713989983	-0.0364140363553108	0.00168007045781048	0.0294460728088045	-0.0268494782479852	0.0191670121100147	0.0434122069907145	0.016859366026287	-0.0931348156033149	0.0315689395850275	-0.0758335111064907	0.100276733052112	0.110423802975091	0.0402319438057818	0.0543387224447316	-0.0488053746619447	-0.0191510968441779	0.0625659392026741	0.00244291114416311	0.0234325405760647
Y69	0.00706260230200653	0.00627721264945979	0.0343501700777509	-0.0493413892554455	-0.0116191637705542	-0.0210207449119696	0.0460092163023161	-0.0431822270764921	-0.0305789512437725	-0.0821869870568339	-0.0248485605252439	-0.0866709306887953	0.0100130056473502	0.0212771475171937	0.0105287776294969	0.0312021673550449	-0.00319257930416515	-0.0899896917648038	-0.0840410972558571	0.0015036169687226	-0.058495594634961	0.00841686828859971	0.0210840112625196	-0.050802648114609	-0.0267724821198051	0.0404394707736953	0.0322668912437848	-0.129355565168238	0.0212625909407279	-0.062283475881624	0.0772437825478324	0.0739660613659167	0.0144558196960725	0.0703283296554413	-0.0365857281778932	-0.00062025097685571	0.0784249679153478	0.0298325834301262	0.026337020265508
Z69	0.0112720422039095	0.000624778309549004	0.00396853067931673	-0.0581339260809615	-0.0246522001413324	-0.0135382811215324	0.0491126806338505	-0.040094371748689	-0.0324437638964951	-0.089591954147159	-0.0113653122002534	-0.106100441312387	-0.00708746297124246	0.0227969519588619	0.00811346353016539	0.0326607404629015	-0.0089274121084728	-0.0592108907278883	-0.0581822491017163	-0.000196960589412507	-0.0590021571558042	-0.000631581206696953	0.000590059228595701	-0.0551763543651707	-0.0516543193371117	0.0323854162386584	0.0384075138099553	-0.114226765695374	0.0118229678478883	-0.0671439934505159	0.0390366915838373	0.0548057838906836	0.0168162680752383	0.0316520256836162	-0.0402345176605565	0.0128004682769399	0.085928313356176	0.0528695036064758	-0.000653657815075794
X70	0.00977447092107902	-0.00726387097453013	-0.0250269233824672	-0.0664072401328903	-0.0287139357376117	-0.00575413935439854	0.0465675081815102	-0.0359927784143232	-0.0306442362524453	-0.0929581510776069	0.013210520194233	-0.114388216065704	-0.0215295855786424	0.0187148112487278	0.0048940283989937	0.027110471230386	-0.0220559468000807	-0.0410508055639008	-0.0163623179714675	0.00743241152928135	-0.0609487465301045	-0.0177203632449196	0.00235625689744563	-0.0477046601754943	-0.0538034237666122	0.0332550969712439	0.0315596557180148	-0.106191635687665	0.000707325396016359	-0.0746108740721717	0.0208036930916066	0.0536107842168033	0.00119420849251359	0.00500080413314499	-0.0422888927137931	0.0434435908762502	0.06690628525645	0.0363783073965262	-0.0576983362780199
Y70	0.00801155310619252	-0.0173695314689361	-0.0538050212207145	-0.0667490156139659	-0.0276912158990856	0.00720875845540761	0.0459470018552326	-0.0320530289590689	-0.0251846962207929	-0.0933242272193757	0.037295089121188	-0.114642998063318	-0.0371045084009898	0.012253654570682	0.000659020057391133	0.0171570547581263	-0.0378577974511896	-0.0194792131847408	0.0286721655631059	0.0131877888545994	-0.0421007231419348	-0.0426041432975106	0.0170586946467613	-0.0327520333317405	-0.0413655635214016	0.0327028273699556	0.0264748499225846	-0.0842327614368027	-0.00958146943467438	-0.0713603703822666	0.00471338107449721	0.0425132361794097	0.0121555630004	-0.0119604350151258	-0.0307549685803095	0.046918738310386	0.0651908605723891	0.0354017700927905	-0.069146012609861
Z70	0.00706005232930255	-0.0278765207592399	-0.0818148301525033	-0.0603930013131738	-0.0189861482604882	0.0217500685782592	0.0413323937827313	-0.0297275332673745	-0.0176938958759265	-0.0805168855254314	0.0631655932330522	-0.109914395387383	-0.0464131953844519	0.00697834730556053	0.0048126981786516	0.0096376626567272	-0.0534537933192359	-0.00135638250020087	0.0609637013811514	0.0205606590094995	-0.0190167792781361	-0.0678308230965802	0.0333037682200939	-0.0147052636261988	-0.0203374751648819	0.024208211398268	0.0122610220397387	-0.0621745396189421	-0.0266905550673879	-0.0601875205672236	-0.000504293280136826	0.0287030545512999	0.0247103474845162	-0.0210973607998759	-0.0137907851866713	0.0547562335049352	0.0354888326974999	0.0257044074880871	-0.0566263860495051
X71	0.00892340985678923	-0.0353961872920334	-0.103850199370162	-0.0486914835606576	-0.00267627472893619	0.0349214043645649	0.0318578682453208	-0.0314959010167412	-0.00776353502129845	-0.0607633053619904	0.0938185324967343	-0.106546509607069	-0.0525571594178613	-0.00414385462256146	0.0244963684906782	-0.00303776361869595	-0.0537124959271506	0.00877166270999117	0.0788384949105452	0.0331723511378518	0.00888761878683791	-0.0867805119607568	0.0560212038396866	-0.00983018567134864	0.00468412418879801	0.00905068441181562	0.00192002479193409	-0.029728305968644	-0.0349078509690573	-0.0515268413232797	0.0126624988319669	0.0334366878562909	0.047406281390195	-0.0401726167803905	-0.0117077525441815	0.0246546550589504	0.0024502996939166	0.00214329470282149	-0.0041534233990583
Y71	0.013834054641206	-0.0429914446795118	-0.122668906838695	-0.0326520080594187	0.0140071279515871	0.0416156896491852	0.0179886364895588	-0.0312443827564537	0.00408501551865533	-0.0329991748265628	0.113801763444439	-0.0988803485248105	-0.055212742606112	-0.00734921661116101	0.0432022981639185	-0.013045816057067	-0.0470598807277119	0.00826323344830877	0.0890357805666992	0.0378211607325406	0.00944148196306238	-0.0996682648098646	0.0801757324018093	-0.000283330579027394	0.0221542706350522	0.00972305125590915	-0.000775291482604677	0.00919265134266196	-0.034341738010165	-0.0332614006040331	0.0402520687321168	0.00839749491758369	0.077543679589968	-0.066389651201359	-0.0386209904240881	0.0185595343268975	-0.0208875450026654	0.00653104271697077	0.0730604737885286
Z71	0.0267946467477144	-0.0434684441441678	-0.124935990028853	-0.016061309907746	0.0182722167030604	0.0435740449753575	-0.000690901148151546	-0.0326911841026923	0.017076565859987	-0.00529831324295876	0.116965711213338	-0.0861811578592617	-0.0385865114149151	-0.00330886023258612	0.0493052824464709	-0.0328020947239067	-0.0254767337667789	0.000393625747914093	0.0719710415786124	0.0499189776709732	-0.00588271633312887	-0.101663024270549	0.0968287124781086	0.0125756503523079	0.013029387361308	0.0253142583156227	0.0305649993758922	0.000233770911744383	-0.0241619647647662	-0.00455126428240899	0.0578439418623113	-0.0420188611836241	0.0858284764228649	-0.0519204963994025	-0.0218136614110926	0.0382684136124333	0.00371157426309701	0.00335808078551354	0.0741194106012337
X72	0.0461114879847503	-0.035879096763898	-0.11821254756059	0.000113385021271568	0.0155944112211245	0.0454923905357608	-0.0314304991688023	-0.0428596425619384	0.0303337325497626	0.0285102256964666	0.102210072502264	-0.0707740454367586	-0.0330800330715732	-0.003826980833064	0.0510244195411577	-0.0372783439822137	-0.0195881794399428	0.00231932703469744	0.0565104216242711	0.046809120404923	-0.00801620826778511	-0.0880803587637692	0.0954434728948759	0.00828556414677396	0.0124746051472672	0.0489393023515175	0.0533837029845112	-0.00151508993400809	-0.00903300200483611	-0.0127326949540129	0.0263256040243045	-0.0674163750667728	0.0960558782595315	-0.0467442014282759	0.0407009301718224	0.0156091208307657	0.0213641662694021	0.0202493490349653	0.0150520933776631
Y72	0.0727264433014104	-0.0218665577028405	-0.108215974259301	0.0219142116323216	0.00279545031012238	0.045929623794922	-0.0592975662221433	-0.0380333526717413	0.0527483330078865	0.0666462730883059	0.0759822187265512	-0.0627769148891289	-0.0227921000579705	-0.0118572416477757	0.0655333300648708	-0.0182325694893984	-0.0100270037754271	-0.0107662649411573	0.0270727209236986	0.0216429636826098	-0.00381107528106297	-0.0733276016091405	0.049312476792032	-0.0167156159995847	-0.0124133965282056	0.060996477998336	0.0364523236485202	-0.00607559036195892	-0.0128899637960523	0.00255942560610072	0.0340441246590352	-0.0596440261768497	0.0545924446318984	-0.069254619062258	0.0487639501271418	-0.0161881859464705	-0.0122410347439147	-0.00706529990041426	-0.0335248315796434
Z72	0.105659260276853	-0.00174061441146024	-0.0866105613026395	0.0378896302364189	-0.0121518550601916	0.0478086243784234	-0.079006441000695	-0.044475704823465	0.0797596779396753	0.100281957579765	0.0386656243624098	-0.0424384135014458	-0.0170317380280278	-0.019310987608389	0.0602566350468739	0.00475992517167602	-0.00190555639259463	-0.0073698113118803	0.000635931438562526	-0.00353966934026452	0.00577198118199116	-0.0475321744327106	0.0148869085884748	0.00519624204556422	-0.0302343445710031	0.0459641986567808	0.0265100257287752	-0.00563337615333309	-0.0441317841020437	0.0132603992879212	0.0300787911194963	-0.0428900142514779	-0.0244958064882113	-0.0376935959625764	0.0417798423719493	-0.0216100184889327	-0.0716948492961839	0.00255637990398393	0.0118346768252761
X73	0.131467973905627	0.0228590065978677	-0.0554530217768082	0.0489699427069726	-0.0363215238251056	0.049396527663153	-0.0849181380456488	-0.0543759821727095	0.0937621701310508	0.114917470646011	0.00307689386892691	-0.018342489421881	-0.0333458414984942	-0.0285846424801147	0.043635409868152	0.0146499200924886	0.0096717412833912	-0.00424676718878581	-0.0333073145520793	-0.0195726166364	0.00928119908130797	-0.0250458933019133	-0.00836296633194268	0.00551766541382262	-0.0492431873498233	0.066245563927874	0.0100896701321234	0.0169541152412316	-0.0533773471200889	0.0194409409731004	0.0196455062974001	-0.0171596346361043	-0.0186878452291168	-0.0272494785083656	0.0131201959827138	-0.0561684715412007	-0.0828767416004426	0.0440956047415419	0.0304598647826576
Y73	0.148993091866772	0.0404606634424641	-0.0163454107039206	0.0644399947035402	-0.0570637630447052	0.0560241025742686	-0.0757170289310334	-0.0503291150417305	0.100647093257084	0.0970117117966755	-0.0292257104341788	0.0198540235152435	-0.0573833326280629	-0.0350141552513226	0.0231819977645232	0.00842949412278847	0.0330331244583084	-0.000121420239757284	-0.0557749997742057	-0.052622848733394	0.014706221862479	-0.0267274315343746	-0.00120717055232183	-0.00535298505846419	-0.0627263331782407	0.0732912391081319	0.0204770802209072	0.0453689515981675	-0.0621084069829416	0.0541754935698723	0.00173983216082469	-0.00843354496659653	0.0315268221175591	-0.0240240850264913	0.0247802212252058	-0.0535322095518243	-0.03410275660387	0.0381654659248043	-0.0019947339828181
Z73	0.153825697564164	0.0445932496647651	0.0169104162958534	0.0724112044796044	-0.0575966732461509	0.059846389156013	-0.0515963234855152	-0.046224394999068	0.0999439939149502	0.0566846285485718	-0.0494662652407989	0.0512565902493495	-0.077530024088678	-0.0474331894271059	-0.00242136502904142	-0.00150067645818021	0.050938253907899	0.0221748789911686	-0.0451942919887527	-0.063582230428151	0.0204980114429911	-0.00468649701697711	0.000803741667065257	0.027410129367637	-0.0653097823279406	0.0593464690205589	0.023794599787233	0.0391039672731326	-0.0629611124766468	0.0375658180663713	-0.017295179413144	0.00773437630106885	0.0157668059191762	-0.0136629245453599	0.0273059664618924	-0.0257213251809078	0.0469251991696506	0.0474177720503662	0.0510423420008134
X74	0.142768145500515	0.0263145625713408	0.0490376526063516	0.0765241506699152	-0.0362233185727858	0.0705303911576524	-0.0241809135512906	-0.029826852721376	0.0834345539126197	0.00702098418714292	-0.0559304505852764	0.064354309299794	-0.0925636806411724	-0.0407695857673802	-0.0248167596459459	-0.00793649166950479	0.0872688915769731	0.0525818606668151	-0.0261151516643996	-0.0696476196909605	0.030444425229505	0.0231612144081973	0.0119573574567542	0.0312645604133219	-0.0640896368260721	0.0486287118983338	0.0362717118569386	0.0373373247209322	-0.0458382535808271	0.0324546202933367	-0.00336381310802553	0.0368379889911247	-0.00937999006858098	-0.035992952464575	0.0162477062524768	0.00150992750584181	0.0511253016314814	0.00765326099502164	0.0672401057163892
Y74	0.111098001705272	-0.00344886081601488	0.0746801790741284	0.0919943866374778	-0.00014024995260004	0.0801122416559064	0.0181831140056292	-0.0152700928838422	0.0503184755614236	-0.0428113764382571	-0.0592221315902606	0.053172505197045	-0.0945061774992019	-0.0364123218022215	-0.043927129172998	-0.00965155461517252	0.094824351637618	0.0829585826519225	0.030037568104694	-0.064559716367578	0.0131750723900234	0.0496823991083352	0.00156264698611434	0.0272054868579721	-0.0602812360572642	0.037759812034276	0.0500171955035272	0.0564522155160208	-0.0377948447321222	0.033456892560879	0.0194044331643183	0.0314405865384999	-0.0234839787781382	-0.0330998757246038	0.00870905632464485	0.0293208442019311	0.0511279269468846	-0.0382631742608517	0.0479566886233756
Z74	0.0709485796033383	-0.0361853831422381	0.0889538951698547	0.107865066684355	0.0399681975962407	0.0802387342832448	0.0550315745193654	-0.00988188921725866	0.0254520510461221	-0.0736647850393127	-0.0445473579981352	0.0337288319215891	-0.0737982079898738	-0.042846427259693	-0.0500226811000446	-0.0104832692741945	0.0806086959274822	0.0954750690206527	0.0620329658942431	-0.0662027315809578	-0.000351161208049751	0.0578261956325872	-0.0247349854205072	0.0195863263713536	-0.0492624873369787	0.0169365076326543	0.0459284948185989	0.039461397726379	-0.0279304858830121	0.0403981048305573	0.0210484731004273	0.0445311338394689	-0.0123183924391206	-0.0185057439456076	-0.0272991349315331	0.0417275482702524	0.0272170626795348	-0.032738706934238	0.0318328339679266
X75	0.0351536318277858	-0.0646820166233453	0.0943159728345384	0.118079206154521	0.071168660696949	0.069706754523512	0.0730238355376458	-0.0054691064086375	0.00876827891570558	-0.0910346507958018	-0.023117849792074	0.00360421665927546	-0.0450499970368307	-0.0468489597844833	-0.0505958303874486	-0.0148144964276821	0.0653083379694592	0.0943235445809225	0.0879788919009156	-0.062747078205209	-0.0210021173893098	0.0559926050818419	-0.0387975668060268	0.00641910666107132	-0.0476677902233094	0.0250149815740917	0.0350645477361693	0.0244549225411799	-0.0124086232265208	0.053961068957138	0.0153087219878582	0.0313387177863665	-0.0358244988301876	-0.0213522674924692	-0.0503784779184407	0.0372435703869841	0.00943527093999021	-0.0352763156409499	-0.00503661076557305
Y75	-0.00450381862033283	-0.0887118712091438	0.0961060624492166	0.12578942159136	0.09945776403315	0.0578379372582459	0.0844963344098839	-0.00724354156502306	-0.00280171287580991	-0.0893840055674555	-0.0044619548450568	-0.0177633939269206	-0.0186882903832547	-0.0469305547550132	-0.0460228256300602	-0.0222376248244675	0.0377559657697004	0.0795683120344412	0.103816591850828	-0.0565909346610563	-0.037548263334554	0.0538042390653958	-0.0490773356948854	-0.013407425605021	-0.0363126277751985	0.0161540026137344	0.0225749544769384	0.00748146385754741	0.00320191840821912	0.0489645695248057	0.00874925963585119	0.00392990558681684	-0.0330406041961257	-0.0213271787233535	-0.0413954608341548	0.00417563080399661	0.0125258915357763	-0.0322618329095065	0.0106143518394283
Z75	-0.0422700533991272	-0.109959087133679	0.0944579659602367	0.130465483868538	0.116233904758282	0.033991756540437	0.076985607903035	-0.0152950687907716	-0.00841639424863952	-0.0726571241003783	0.0209249540442715	-0.0398610401270443	0.0121602491750342	-0.0376691998749432	-0.0342662632084853	-0.0231270018593013	0.0232479443774794	0.0490051963360337	0.0979180818165894	-0.0555060845797759	-0.0487366903101504	0.0401936753972517	-0.04911646926654	-0.0289806052277217	-0.0291258682740472	0.0110108123331158	0.0139748144208458	-0.0225123455695094	0.0101050883666532	0.0402211188743728	-0.0171788764066667	-0.0168190354769233	-0.050143203051189	-0.0168399585188773	-0.0429821007417676	-0.0372220202567088	-0.0158728559259712	-0.000355921540687011	-0.0198251367897455
X76	-0.0734097191789281	-0.124785946733179	0.0904352041857968	0.131342087226531	0.118573173758972	0.0109039917201955	0.05719184771627	-0.0300309898391048	-0.0084751687033659	-0.0460387441823021	0.0445509670959417	-0.0437057376974427	0.0326359167477095	-0.0306348947600206	-0.0162690195119952	-0.0235765597076441	0.0232106766395393	0.0220222033769099	0.0763513760515415	-0.0624883570361759	-0.0408794728890018	0.0247984719118385	-0.0616181926616113	-0.0412672437764806	-0.0302369804383185	0.00728049951444279	-0.00203246547008657	-0.03434871833144	0.0070988936653724	0.0207175921205766	-0.0121864282696224	-0.0341902252121514	-0.0357519983210175	-0.0133127632953602	-0.041076889974841	-0.073193084236595	-0.0363390894624081	0.0165500678047032	-0.0103030940589102
Y76	-0.102983140984828	-0.127089077856797	0.0837961488841078	0.126667907350331	0.0972841880740191	-0.0233123021030309	0.0101736447807139	-0.0493921204982476	3.24964453405309e-05	0.00462901125790364	0.0717219317654405	-0.0221112596726694	0.0314297902289555	-0.0205598268700855	0.00371782726541784	-0.0287005620944059	0.0163919493832931	-0.00401725296363644	0.0239684057246576	-0.075668261860761	-0.0298457780189864	0.0153448524426139	-0.0588231890955736	-0.0424551937000119	-0.00624669162616264	0.00150060554717159	-0.0246238011893202	-0.0300414727225529	-0.00470324083026935	0.00754462683084591	-0.0676432776129914	-0.00961419360473052	-0.0205770164120608	-0.00541957896818579	0.0070928946413464	-0.102138359534147	-0.0335710320780427	0.0379436883891106	0.00898967449611574
Z76	-0.119457598898755	-0.118625778920694	0.0745038569715857	0.11078774569108	0.0543156872427417	-0.0556978098055783	-0.0463256242158549	-0.0689686710740015	0.0116659556455352	0.050525902790683	0.0841841948445704	0.0144571629746512	0.0142969266904914	0.00672861318458104	0.0243486049431129	-0.0374340946019695	0.0175119102438047	-0.0184371868531997	-0.0330145340238707	-0.061215385236358	-0.0181729274231894	0.0124400566722854	-0.0528892353477783	-0.0154077810491381	0.00956273050275005	-0.0271625802156183	-0.0145704538590894	-0.0313384267169831	-0.000114773582655279	0.010089059809601	-0.0853306856396097	-0.00142939374675738	-0.00618424417640343	0.00357331515818779	0.0623623865653229	-0.0526340149323473	-0.0477272972134793	-0.0119101967879929	0.070141899455334
X77	-0.126075860937687	-0.100837502500789	0.0591781919653179	0.0828954719543718	-0.00466280300586844	-0.0866433004532254	-0.102373345477447	-0.0758026038801542	0.0190284535206187	0.0961135861337864	0.0771712509061947	0.0523220970329484	-0.0184464081428026	0.0230208857227822	0.0288052470490206	-0.0306575836375086	0.0289790345354018	-0.00632275298673119	-0.0821606187491918	-0.0577643050282548	0.00807813105344996	0.028395231654969	-0.0267039963059847	0.0203886112003408	0.043889377256825	-0.0436127076417013	0.00439064233109899	-0.0361368445134486	0.0252703224528668	-0.023778133446521	-0.0597345957002201	-0.00322348344346375	-0.000644219187724795	0.0331322258929412	0.0512743108368658	-0.0183893301774329	-0.000697918920398371	0.0203085112300085	0.0928771115693846
Y77	-0.118769623809737	-0.0795459486278716	0.0377745066385444	0.0500874644062888	-0.0686316491541176	-0.100148837397859	-0.127635294003835	-0.0783212058626401	0.0215434766861251	0.103621586922458	0.0628342070839215	0.0723991573396523	-0.0574167086652837	0.0244707203417131	0.00972127936209938	-0.0228405031831781	0.0265421924403474	0.0243162176942302	-0.0852311209306033	-0.0466757042664327	0.00456775968411843	0.0352515965305772	-0.0132178257387222	0.0207785456942377	0.0519821083630054	-0.0457647524546137	0.00635118493435255	-0.0146129386251269	0.0473381044459944	-0.0371579048270911	-0.0372437808762854	0.024119008613447	-0.0251174023138374	0.0184583904374036	0.0580530584001635	-0.00474025443346289	-0.00370170960853872	-0.00162492463288711	0.0508850175509594
Z77	-0.102921197553701	-0.0559016298907163	0.0124657315787957	0.00995687087432239	-0.131314612213743	-0.0942737551077565	-0.117337032785228	-0.0671840083412818	0.00515625360215248	0.0793080268742412	0.0309374027187764	0.0809856289932631	-0.0897073912277127	0.0140415810769037	-0.0171972765695843	-0.00719952588040593	0.0130880222141862	0.0665576948268494	-0.0498582051321492	-0.0419136611166385	-0.015293052074296	0.0464376444257238	-0.00672047805047695	0.00538001280055045	0.0511766255716781	-0.0447671472448109	0.0160309396783208	-0.0164108262643507	0.0515149813020886	-0.0459126737236043	-0.0113588541833425	0.03477745587393	-0.0268694907148555	0.0295405680326175	0.0414626116238531	-0.0319833018674909	0.00979896463776365	-0.0188145301620624	0.0483909832294413
X78	-0.0764564347137981	-0.0329287010422158	-0.019697869124435	-0.038612522457824	-0.178408807994654	-0.0763630028951207	-0.0790900206255667	-0.0384117452638096	-0.0160955174614261	0.030973588434201	-0.00136946450029326	0.0733459194259744	-0.104142998229921	-0.00311053090298863	-0.0487163176466172	0.00864940701228673	-0.00636147804902106	0.0911074051542629	0.0119750659508874	-0.0448728620712602	-0.0389651592051562	0.057336548339325	-0.0394270188916409	-0.0157216372128068	0.0398293982252737	-0.043747705207069	0.0123704850955098	-0.0148982508532134	0.072194871157782	-0.0599822249727537	0.0145717430358695	0.0394678517782332	-0.0316000121391433	0.0340923343811218	-0.0426589829243393	-0.0707541672436272	-0.0260592087398275	-0.0350878532825086	0.00268156565885138
Y78	-0.0505580208292442	-0.0132852066784236	-0.0516817532011424	-0.0820366264864592	-0.195448398818719	-0.0466452693477186	-0.0161434747070108	-0.000550888970153563	-0.0340131120787827	-0.0200227030397001	-0.0263298632608249	0.0573900008642792	-0.0901052124738957	-0.0207443277374206	-0.0753843560873718	0.0054897562121068	-0.0279468270248865	0.094946952554953	0.0672937451712295	-0.041037510316249	-0.0426189406730491	0.037246251985501	-0.0473007293625643	-0.0145702881417458	0.00306785609520285	-0.0112165625785428	0.0174002371715953	-0.0161319443890792	0.0338504092140448	-0.0363409944447285	0.00878750672882438	-0.0217007627287229	-0.0350341630062401	0.0349775057842256	-0.0557213058646269	-0.0784973824130867	-0.0363739544654865	-0.00522289355377638	-0.0506699806569663
Z78	-0.0307033113446131	-0.00286333372768279	-0.0766289930278928	-0.116213015401746	-0.169147681092529	-0.0106509640162715	0.0430432884798188	0.049923526971793	-0.0260732751607342	-0.0444894153822257	-0.0427951224946806	0.0446319789241154	-0.0483288774528514	-0.0286608626695593	-0.0838002674182562	-0.0243703097850906	-0.0307361805711492	0.0612161576255456	0.0935047227095432	-0.061594391567826	-0.00609008711049944	0.0143949692450277	-0.0743479373602465	-0.00552558222889372	-0.0129165553377941	0.0143819358101381	-0.0135670314329403	-0.0206473976508538	0.0232771376817163	-0.00688952732579703	-0.0174719544432538	-0.0791289568869995	-0.0357731517337509	0.0197192330117981	-0.06483862429235	-0.0774583424346661	-0.0537552853847841	-0.0465107861356319	-0.0895517999260396
X79	-0.0143275769932031	0.00399385301272118	-0.0837507897266014	-0.131659404427144	-0.118234798475715	0.0143972602288896	0.0789689024199406	0.0832722272419227	0.00442899152394205	-0.0483871613119542	-0.0397541221601343	0.0539076254086266	0.00477509934140451	-0.0313100312602798	-0.0663037485650937	-0.0667154981535102	-0.00995218427985519	0.00037054202505585	0.0741321953269063	-0.0671124343697214	0.0526980636414014	-9.45767891586107e-06	-0.0797138497481676	-0.00721683599190855	-0.0314858391289519	0.0210035086153474	-0.0138914419911236	-0.0397498609993006	-0.0124765650594257	-0.0157400764539354	-0.0569610701097921	-0.105909118869887	-0.0261209369778663	0.0196318940653857	-0.0331128826380546	-0.0593674734775135	-0.0232300282377245	-0.0123085526299844	-0.0831373395060426
Y79	0.00119038814006918	0.00388679871645678	-0.0659473090345634	-0.143656782577378	-0.040907656654267	0.0259555990649408	0.0864678043859251	0.095841790600032	0.051075480525828	-0.0351222650707367	-0.0185133595665275	0.0705353554675457	0.0794394272555133	-0.0190384003018943	-0.0371526743326808	-0.113017090213499	0.0272350647231779	-0.0561803446308026	0.0160804151931502	-0.0473182138599984	0.102230697766044	0.00489260215316857	-0.0432058340443411	-0.00129160486045809	-0.0116666879498383	0.0182669808332385	0.00222216697642176	-0.0528649764231652	-0.00904568492773939	-0.016108604725892	-0.0851409890374634	-0.0962425269832769	0.0165721952304482	0.0342142895014337	0.0216450047544488	-0.028220256754333	0.0384120137469399	-0.000769905397842101	0.0145244028957542
Z79	0.0126158701466213	-0.00292900448865076	-0.0204690006201261	-0.143240727445352	0.0325583235880302	0.0210604483864117	0.0478460988142277	0.0586608534967852	0.100277039715875	-0.0218686876982121	0.01404195356763	0.0931356182089137	0.144660735193125	-0.0259892628890728	-0.00794571723885441	-0.154178614059354	0.0587854777538567	-0.0816726111064241	-0.0305849200143106	-0.018024275894347	0.143507224348405	0.0118866087257836	-0.00426684402841947	-0.00344106347740952	-0.00752935060130006	0.0123330500045964	0.0266418195719847	-0.0258273191798085	0.024539950517706	-0.0483266292195665	-0.041551267146594	-0.0573505552788346	0.0267637089570504	0.0349352456518479	0.0146049457686632	-0.0230935544636076	0.040693933435329	0.0118669333795283	0.0336473746062994
X80	0.0155818845193509	-0.0113406680824742	0.0340708689549471	-0.124882929878987	0.0736657311378408	0.00158387062745076	-0.0139923807968926	0.00253403127977496	0.115835252298629	-0.0171798767389694	0.0265153998304507	0.0970296284687851	0.169425198675985	-0.0429840133190453	0.00223430962206818	-0.155858614771403	0.0397454367121683	-0.057991343203206	-0.0253109678046937	0.0195031638564179	0.123688331227169	0.0272348488899096	0.0525982266425949	-0.0179665775791488	0.0186654306459914	0.00131176698799174	0.0356347919140967	0.0126435156820551	0.0508833319108005	-0.0524004116601894	-0.0134723293014542	0.0316608974152375	-0.0275353065165045	0.0220741087003318	0.0817788205846727	0.0185132710047914	0.0566535072743757	0.0126761040132465	0.00807996651163597
Y80	0.0168995109466105	-0.0275888033057491	0.084252451987856	-0.101286817939028	0.0720780535595034	-0.0127260346332706	-0.0762825799435283	-0.070600003391089	0.0866570655988637	-0.0473354434690665	0.00229903684723404	0.0864669889523747	0.141484381958395	-0.0759177709541554	-0.000300021067604704	-0.109218710894796	-0.0226935643739159	0.00375587651998567	0.0185233911611541	0.0883227547610986	0.0652245323506465	0.0585282175071272	0.0923660861805316	-0.0185804710629042	0.0348491671846848	-0.0358685336509354	-0.0107896997001621	0.0475810336221071	0.0601370451158452	-0.0390697456974311	0.00305692648919938	0.102566788097901	-0.0347854984256537	0.00643255508013494	0.0960279065879911	0.0443703155282719	-0.0229847478710836	0.044133261367585	-0.00975378693941359
Z80	0.0113253807723193	-0.0372497961035775	0.0940637579923789	-0.068433492122411	0.00808739230996166	-0.0115051210357245	-0.0908710801437938	-0.134021122705471	0.014890710050163	-0.0731929665578556	-0.0650983108939713	0.0782799137256918	0.0695144861606713	-0.0684206809613933	0.0101897381970938	-0.0358125201725015	-0.0863769925079622	0.0439753196125603	0.0731574842653017	0.133982054015403	-0.0260485327510576	0.0571062573677337	0.0967558151516488	0.0186613177442411	0.0412018494648144	-0.0664309828753603	-0.057711074677568	0.0654333696058862	0.0257218240832552	-0.0066781862175691	-0.00457346775251019	0.0968081632891945	0.0140901458122976	-0.00668509208481026	0.0734619527378443	0.0313349485734248	-0.0811236918361669	0.0802683281837819	-0.0318941984779843
X81	0.00791376984661317	-0.0359473805084076	0.0641018153446715	-0.0434916256514268	-0.0601477200605575	-0.00280622102900823	-0.0572581949869768	-0.143485612856892	-0.0351152501345293	-0.0566427275796636	-0.121271753467515	0.10356721330455	-0.00162820169945485	-0.0154694786362493	0.0595874775917179	-0.00671441880343103	-0.110749182624808	-0.00166115681496659	0.0251350319217859	0.062145995394677	-0.0397766686511412	0.0096030800822299	0.0476024645085438	0.0493807748360416	0.0145458081166056	-0.0692301215968333	-0.11969592900569	0.0556123720663966	-0.0616804373921013	0.0647580007606031	-0.0504726275726997	0.00324045886532527	0.0375493275838513	-0.0398615391605744	0.0606865419552908	0.0801393998668841	-0.0639213778042391	0.0376386152823955	-0.0318151887685448
Y81	0.00657644064425714	-0.0395323230895637	0.0426278542178805	-0.0457285270376158	-0.0703900281115269	-0.00316633680582199	-0.0190958208554433	-0.117436159501572	-0.032104184820419	-0.0394781485804819	-0.108817341503071	0.101602934026559	0.00928645461735628	0.0234566267320473	0.100167095411203	-0.023814899465676	-0.0855469072405057	-0.0478513622973683	-0.0724714252478366	-0.0514407222254851	-0.0191290902337582	-0.0458639853908789	-0.0142082707508644	0.0312586250518385	-0.0266978945026402	-0.0800671622838486	-0.125374315183543	-0.0196738305761747	-0.0683573653328723	0.117979877155126	-0.0224582265878358	-0.0599120471662962	-0.00011766196400112	-0.0633877307523213	-0.0176121325331357	0.151152134749421	-0.0559503002842398	0.0215559497053592	-0.044873250618307
Z81	-0.0498675129940622	0.0456998593603103	-0.0417244266031879	0.046889157025327	0.0284945018969627	-0.0552841985290926	0.00561709846403064	-0.00148730928725555	0.0233552756393454	0.118723549022516	-0.0733179326738131	-0.179780868263698	0.0338085839164107	0.0513563343926164	-0.0390016605583697	-0.0541854015661521	-0.00837299945704026	-0.0628527658809084	-0.0517422627369888	0.0561118060741923	0.00538841262407906	0.126268564133143	0.0392626819739309	0.00306218443121497	-0.0308727459847433	-0.0459208379145459	0.0497688842916563	-0.0318537963967529	-0.000342485723424364	0.0708841974922502	0.00734567534253734	-0.0851873474489083	-0.0555567978730133	-0.0208058846789759	0.0314432581943303	0.0185613745271272	0.0233942701901081	-0.0671408296016498	-0.0109454137766515
X82	-0.0647271635312293	0.064879940896433	-0.0563876467454058	0.0240366713611582	0.042766878656197	-0.0652187950554971	0.046305646163537	-0.0545792210853781	0.0584861909736261	0.106725149049405	-0.0856641182861633	-0.194021354867932	-0.00272927553447884	0.0248975165045132	-0.081820593275796	-0.010895648147094	-7.61738871425666e-05	-0.0595718609056014	-0.0790262835394107	0.0747357525653252	0.0291801798724542	0.107565617067486	0.0157679544119579	0.034276503951054	-0.0592842204282965	-0.00271859040835401	0.00836057977812674	-0.0498421411545181	0.0169847546797678	0.0626573224977503	-0.00503175815671686	-0.0485752072919362	-0.0406341874556062	-0.013344509911192	-0.00113580011475523	0.00486193176736192	-0.0737340645777486	-0.0874050751803076	0.0752650918363863
Y82	-0.0672483002618641	0.0774541456286651	-0.0742101120328584	-0.000530073043000408	0.0562604608946463	-0.0554783664255814	0.0412138949361159	-0.0675231092688013	0.0735139037940298	0.0822799706186917	-0.0749441792795245	-0.186778607052163	-0.0203507089200979	0.0199491803724477	-0.107559115604569	0.0142464273923735	-0.0071116891119571	-0.0394018345309556	-0.0439816123297142	0.0826634529447349	0.0537518372662655	0.060181337299599	-0.00805366218777338	0.114620634465435	-0.136237151609039	0.0277341746855214	-0.0820545413042067	-0.0581841367047608	0.0948213925028752	0.0322384081210075	0.0214107966497286	-0.0470085409235237	-0.0245278575266124	0.0166561616527326	-0.0275227760543429	-0.0635418617948564	-0.024641246158202	-0.0986172279321509	0.111085548308946
Z82	-0.0368394356601371	0.0564279609622185	-0.0844585733339853	0.0219343143871409	0.0465174138184718	-0.0160137811709075	-0.0360577353713257	0.00209531910784805	0.03807860907833	0.0421915268402277	-0.0393094406085501	-0.129357527108408	0.0221923578923098	0.033976850726772	-0.0775816059690839	0.0255959932122262	0.0177099766908744	0.0521862256620163	0.0111522230572113	0.00712697443160895	5.30717882374823e-05	0.00199676503449	0.0330489187673324	0.11020880826965	-0.0655981166982519	0.0159600477206274	-0.084725717729838	0.0694566422894207	0.0562531493990808	-0.0171049349647917	0.0469807690195481	0.0401080190796112	0.00563889516550316	0.0839652488014485	0.0654896239860435	-0.0606364852914592	-0.00872688529299304	-0.0327970531424817	-0.0169055482400078
X83	-0.0237133534776205	0.0392038872464829	-0.0727944905987748	0.0445580991205282	0.0286841186671904	-0.00201815695678986	-0.0812700425921388	0.0441594194678824	0.0130068003946724	0.067882097553647	-0.0344990854773761	-0.116536271100462	0.051528158365475	0.0616218735252393	-0.0905622609036562	-0.0237629207602642	0.00754408329293787	0.0645348414187036	0.0419805334712138	-0.0150111417330276	-0.0278436758339477	0.0258241527075966	0.0885024406194541	0.0454928287192221	-0.00608091766716149	-0.0262444275327842	-0.0519791690516985	0.141462424290032	0.0187113076507709	-0.018467526732859	0.0292159851833221	-0.0129958880618578	-0.0163838711593124	0.0841841155284005	0.117386912549584	-0.0217055725399834	0.0208975369471791	-0.035455776549859	-0.0346646824380702
Y83	-0.0182322941509312	0.0236463246787564	-0.0603998199008947	0.0606470618124053	0.0153770789115264	-0.00716434823741511	-0.0895734029611685	0.076926117138154	0.00502443659685126	0.0895421406692711	-0.0425572146684743	-0.131488064057421	0.0665494389149207	0.0814311907480295	-0.065142609207037	-0.0759212625661787	-0.00316103413540601	0.0436120435022458	0.0388692027800255	-0.0119876657674597	-0.0146760842675722	0.0645241434351923	0.11426660197757	-0.0386582380584135	0.0314143818532289	-0.0874295651534975	0.0179651767033055	0.0855208303996702	-0.04168542880571	0.00829092315863205	0.0106201339866149	0.0229225793622543	-0.0210456590699179	0.017185300968834	0.0763745887830697	-0.018472796486865	0.0227704833647126	-0.0385088705397099	-0.0911602771031944
Z83	-0.0493360635912174	0.0186995146896452	-0.0752707111735262	0.0338188519131117	-0.0291707850792916	0.0186263136203214	0.0569953425761028	0.0283795285063873	0.0358853599657169	-0.0371160738038966	0.00571054051537181	-0.0198816325753243	0.0506893910129529	-0.0423460257080505	-0.0132024542404031	0.0202409036481882	0.020862496320926	0.0467054536013428	-0.0265250172765431	0.0594156549928887	-0.00572698799587096	-0.0445690064813727	0.143088913531611	-0.0775184831339873	-0.0801356629070886	-0.0204528877569928	-0.063398912020745	0.0626953901427567	0.0564495835788165	-0.0964642403987829	0.0681098478429626	0.221779449645721	-0.158509933291151	-0.0416151578769021	0.0123237062496881	0.0736811935465293	-0.00837296161006314	-0.118426420148107	0.00873557705437443
X84	0.00673732174023168	-0.0508304068215576	-0.064361054891787	0.0437405708650404	-0.0708110348733666	0.0272902608324967	0.0622054016933367	0.0461142582328011	0.122413695570767	-0.0243697769721546	0.0584180199503214	-0.00800599703294762	0.0710333220225086	0.0517533341246847	0.00852437545016359	0.092768876414194	-0.0657664027029059	-0.0187233563445494	-0.0389518533391281	-0.125917829305261	-0.0523842064311346	0.0643263573895855	0.138530661355633	0.133058637476417	0.00332869265590133	0.0364870886560643	-0.0973676548287437	0.110830461027941	-0.0035412756662769	-0.0709578539967153	-0.0635408639972304	-0.0255697546899739	1.21370548790065e-05	0.0749620012292448	-0.0299581388530929	0.0868307834492587	0.081594075185736	0.0516007342322011	-0.101572822761354
Y84	-0.024411434268613	0.0593008562221481	0.0168490993729411	-0.0436885614406241	0.0160261177819511	0.0356394893602058	-0.0359270196735778	-0.0290770510604061	-0.00555701217310232	-0.00621942754821311	0.0246313834500181	-0.000467505923564932	-0.0104444434235918	-0.00923708827674197	0.03803503838162	0.000279792956771508	0.0545402764697828	-0.0311701839228875	0.0232319973332971	0.00826433778595283	-0.125812061255035	-0.0282175775215078	0.07833149301104	-0.0145999580692635	-0.0514549095727626	-0.012961589393711	-0.0451476277326338	-0.0561057185026709	0.0744145056122704	-0.0230295558346113	-0.00640063440220966	-0.0048088250204054	0.0821660953643616	0.0193408083189557	0.00657389867337079	-0.0428432303156357	-0.00894780073269535	-0.0836072308476584	0.0173105237528755
Z84	-0.0538287328423964	0.0148317901827036	-0.0371051341011598	0.0105934015671061	0.00820934871395079	0.0634089969094439	-0.0661829517852174	0.0352230263318868	-0.0468226989104177	-0.00775328980908415	-0.0332083040660915	-0.0144141953145763	-0.0111586622185655	-0.0334439980732816	0.0678359037784606	0.0122169173524973	0.11060973794776	-0.00364000852718382	0.0619944720990077	0.0149627920882596	0.0708610840545115	-0.0178775027432263	0.0334429382578968	-0.0580878603821562	0.0157652555025585	-0.00756533179878196	-0.052204655220809	0.0145353434893555	-0.0337298376483942	-0.129654231615929	-0.0242128563526613	-0.084403689053475	-0.0204838747678615	0.0104476127855664	-0.0260420818163696	0.00367679088719025	0.0148203503126328	0.0301733351299683	-0.0673807012229509
X85	-0.0325787178972417	0.00922009832934312	-0.0237232534838726	0.0366014059177862	-0.0183826753264449	0.0724634443629179	-0.0721375066228563	-0.0102992515228587	-0.0340915241849163	-0.00205774886818293	0.0434027301734621	0.0243986627212398	-0.00533518792095689	-0.0578304913205142	-0.064049554946646	0.0549389628355539	0.069828945206848	-0.01107604854325	0.0086145839994868	-0.0140706299568765	0.0845878540803403	0.0122444846758261	-0.0757336417972733	0.117679329350138	-0.0228244962325076	0.0126709515266097	-0.0480563070673819	-0.114828355348182	0.145567888088186	-0.00341037309198105	0.0265966700706434	-0.0262253230298499	-0.0699368720766752	-0.0502016231716829	0.0228853594137465	0.175187430354366	0.0400192723276448	0.082254302963117	0.0845641102793514
Y85	-0.0488276247410844	0.0133565164422194	-0.0427005585330774	0.03822130291719	0.0173503738464114	0.0968235147394986	-0.085807790579865	-0.0214181582172996	-0.0694734669677025	0.00974101067699956	-0.000567737445410057	0.00932196161087123	-0.024583220497616	-0.0487567614769863	0.0596534030306755	0.024894293719531	0.0768091740131529	0.0138610590229021	0.0896516062632721	-0.000884895937632673	0.175382358458581	0.0842954298226561	-0.0774058721238813	-0.0428431241748085	0.0377201181911604	-0.109601253921823	-0.0775307528134703	-0.126846122695874	0.0490530458579423	-0.152190105933804	0.0250710391996737	-0.0491641813550292	0.0333369648946736	-0.0456055070940798	0.0321738845431275	0.122541464741558	-0.101307263878783	-0.0377335686610323	-0.0108684402413562
Z85	-0.0589089271917248	0.0094933629009683	-0.0407392619349528	0.0290072560654094	0.00320923117344814	0.0887988545736919	-0.041969651961839	-0.0112463871116857	-0.0189977433792978	0.0426849793826751	-0.0259153628297609	0.00589427680046464	-0.0116144997179752	-0.0346807944568461	0.048988314015113	0.0204971982837948	0.0453701377336858	0.0173174924800971	0.061499635779615	-0.0562657837979576	-0.00728828753396945	-0.0368309340728882	-0.0612744060239431	-0.00132419182656303	0.0707061194123748	-0.0267224661919298	0.0704671860417143	-0.0289045700197352	-0.0525634375241445	-0.0515536864089942	0.00765222606375602	-0.0652716502103476	-0.0642130058474721	-0.0697640138619509	-0.0394699595656571	-0.0909951041724649	0.066544424274423	-0.153038605853756	-0.0699699089324975
X86	-0.0449586954653528	-0.00725050050087325	-0.0696621563512696	0.0565758815750242	-0.0189860860458683	0.0118554752305037	0.0140214888898095	0.0907370696761578	0.074212386944855	-0.0681159604948448	-0.0405820180034338	-0.00140691814997331	-0.00984166844362698	0.0411829395698744	-0.00164623085817257	-0.0628612051854768	0.0376094853057838	0.0892029897981694	-0.070362067677961	-0.0755493572769928	-0.0347340886696563	-0.0476824800457145	0.113033846675277	-0.0133265105193422	-0.0316448505501992	-0.0261869360898554	0.0429828708690239	-0.00656458634179924	0.045031467657651	0.041414907540722	-0.00837700197487795	-0.0947431273666657	-0.0245108349371819	0.0166087117520011	-0.0271218453918062	-0.0136914639926582	-0.0174970919064886	0.0787399500007734	0.0595708893616036
Y86	-0.0647746760519769	0.0254708681219439	-0.0668170330638164	0.0608717139713265	-0.0214602561072291	0.00650097195819033	0.0484765556189083	0.0522892789168397	0.0456149790684604	-0.0638483587712254	-0.0366727950778619	0.0133572944777616	0.0230032159803556	-0.0288456106424882	-0.00817528411081152	-0.0297026557738907	0.0561489127060668	0.112284785381413	-0.0592293686439111	0.0442703630109686	0.0587396889656429	-0.062717159226159	0.135285758020397	-0.179238568528187	0.0250589405482961	-0.037892431246949	-0.0786912008941019	-0.0350732691352507	0.0131939846084862	-0.0719079210770794	0.158471898020954	0.138559361741618	0.0152974837663928	-0.102212704544628	0.0599231739256253	0.0534764883164695	-0.0607956264549224	0.0402479481093202	0.0169738675600675
Z86	0.0565837928998512	0.0183482866320877	0.0636868275539489	0.00120149141407632	-0.0115775354121602	-0.0697718692816103	0.0103907647595427	0.143237701191002	-0.0634093016944701	0.0153977711102771	-0.0072299941929517	-0.121531841392644	-0.048609149899529	-0.0209185246222678	0.0678891296962598	0.0046733920594983	0.0573461168875105	-0.0619305557429714	0.0180221862901201	-0.160873744235472	-0.0172266337620963	-0.0316603640966544	0.0586155802735448	-0.0137699988999771	0.0161960751074585	-0.0249066984866192	-0.0331198116837172	-0.0117542324112382	0.0265159188107334	-0.0198823300251966	0.0886071057754312	0.0302825983312199	-0.0419027992338684	-0.121215070075126	0.0812538297393779	0.0999480408471323	0.0363885098650878	-0.0205222260779026	0.041609299888939
X87	0.125047776248127	-0.0671542082803767	0.0136919326139611	0.0423184377287131	0.0278625025763584	0.10108085912516	0.00885276769228827	-0.0246180429414976	-0.101984424070025	-0.178626116287361	0.0405593840847205	0.107181017804157	-0.0734452594948006	0.0542416292695454	0.0569398620565279	0.0971727754049955	0.0679236954587742	0.0715328770940086	-0.155979392887747	0.0321323978805862	-0.00705044197951475	-0.109523718951727	-0.0321283125595234	0.0571308129863962	-0.0150038269981493	-0.0478664685295548	-0.142020557496624	-0.0848037745873886	-0.0441079883818564	0.223824939441788	-0.112127700573506	0.166825808595551	-0.154169985764941	0.142019902215825	0.0503830385833696	-0.146870818638014	0.120495927946064	-0.210207589895801	0.0233572311829083
Y87	-0.0739960409934467	0.00499542202772089	-0.00671750202351238	0.053421830812061	0.0290850161032892	0.00548233597061518	0.0595896994631815	0.0298020644923114	0.0218678823232133	0.0123034109567142	-0.0157190689863039	0.0386511816731266	0.0527418720599146	-0.0427277793855721	0.159561385133617	0.0685349534921546	-0.0132563457284955	0.129994774887549	-0.080225072473258	0.0153731871489961	0.0529328360922639	0.130333249862797	-0.0109829716158729	-0.115119505456177	-0.0948480918938329	-0.0505331416639294	0.177868996652922	-0.0434270628756227	-0.067040063789053	-0.0166895032143255	0.11223672411058	0.000231907956769327	0.0282659116672727	-0.00691447459083336	-0.00543982047062779	0.0400566007156377	-0.036295057826142	-0.0685574225708031	0.0680889143891878
Z87	-0.112104252521413	0.0115157421556201	-0.0302863702712177	-0.0357979217418361	-0.0148547883111716	-0.0659827431180616	0.199796726442634	-0.111719435112239	0.0693999952622927	0.00859273578383616	-0.0308774060353	0.0881310761301397	-0.105189057886099	-0.105694144469518	-0.018344005226473	0.0990408287571923	0.024552834773112	-0.0547711677186315	-0.0370037635740079	0.131215320014493	0.135736364859169	-0.130020053659805	0.0656599014577381	0.0149451341084583	-0.0728650001061829	0.0437751449467762	-0.0582954164246241	0.0330691438985319	-0.0238736689485558	0.0646312266237656	-0.0539046959936783	-0.0935163558026804	0.0576227079997973	-0.0655680243730272	0.0561571812606918	-0.0174570147857464	0.0173034614268329	0.0394295737609006	0.0272819895829015
X88	-0.0318325777389365	0.00802111475758951	-0.0717660129047905	0.036033114882144	-0.0380580136440017	0.0189716196362062	0.0578215679246604	0.0295687165775977	0.0628767940080643	-0.0331292051126464	0.0304297769314629	-0.0118622082724476	0.052359316604287	-0.0045931513100365	-0.0152536486730927	0.0471732820035623	-0.0169015608816774	0.0207722784446047	-0.0276749113910729	0.00978224161302068	-0.0216100239356494	-0.00395409389963379	0.134154077958342	-0.0187632968686179	-0.0384321616974253	0.000588930400186739	-0.0446834295809926	0.0568295631256567	0.0201418639583223	-0.0754287661818917	-0.0164091163126546	0.123295452321195	-0.109575534051234	0.0454878874798994	-0.0448963280445526	0.107255409988768	-0.0200102491166507	-0.065106119257546	-0.0216195624742186
Y88	-0.0156627748073524	-0.0193265190198361	-0.0659903318515206	0.0377306552402404	-0.057497197806005	0.0181422399041716	0.0637295616005674	0.0385100490609971	0.0972731158146124	-0.0311578469801512	0.0321578491727468	-0.00272734096996327	0.0671620047103836	0.035034508518377	-0.00268944245767227	0.0625965010573061	-0.0507637332960517	-0.00266454117541839	-0.0342799287666741	-0.0586480069810303	-0.0477423804102692	0.0226884349345777	0.135331113451423	0.0528388265800495	-0.0254912900266375	0.00175773641997991	-0.0649063283585313	0.0754044263147767	0.0108924561778318	-0.076608327342517	-0.0487234951150436	0.0541502170605999	-0.0368337945431127	0.0889952163550543	-0.0250609459775196	0.0970539488274332	0.0478609821431944	-0.0275594481960088	-0.0637270759198801
Z88	0.0263720963085682	-0.0757454996514122	-0.0254397996727302	0.0338728720919074	-0.0652615136760022	0.0242798138104033	0.0355666310395317	0.0478479058462895	0.107774925912226	-0.0359688663773051	0.0714267907272974	-0.0250749496528329	0.0212970251323132	0.0339918554245085	-0.00125818592252797	0.087753238790565	-0.0602159142414453	-0.0396664488920671	-0.0319937735517725	-0.0738480807539095	0.00982272877548104	0.0546411859087977	0.0934613495415005	0.0732900437290231	0.00499655079369322	0.0288280675687005	-0.0421917363802492	0.0991905270987168	-0.0136587310829258	-0.0298994162924482	-0.0350425135185366	-0.0130851285180771	-0.0139548811541841	0.0215445860787536	0.00616549428445477	0.0712766827476039	0.0697053848137281	0.0891314673778019	-0.0424700724270613
X89	0.038358254582521	-0.0924786052039945	0.00338661740201556	0.0220393640586266	-0.056547351370139	0.0253494407641251	0.0279392562874212	0.0519409030108677	0.093534354176534	-0.0279808930712014	0.0696335509686642	-0.0359777571318533	-0.00381650273065116	0.00083715576059603	-0.0109711057427886	0.0681440191670824	-0.0722151529437327	-0.0471239720882094	-0.0321944694579479	-0.0384784274881702	0.0327328713125893	0.0517684774613293	0.0427190135413254	0.0354133584951975	0.0437068640893604	0.0127355201134334	-0.0294107621861503	0.0957568826859865	-0.00177112482237278	-0.0456645194393211	-0.023059434916347	-0.0331965322648995	0.00094067914922541	-0.0266552471933491	0.0108316050094816	0.00541071116088126	0.0221529990437793	0.0655420872553107	-0.0146004425291902
Y89	0.0452394258925773	-0.105306779781263	0.0229981527263825	0.0139272465241444	-0.056198365807739	0.0272918186157843	0.0280868321014827	0.0451490734142534	0.0774660734075767	-0.0115529679649221	0.06760479408634	-0.0362152567546245	-0.0194600083039429	-0.0204298552353596	-0.00831804923488348	0.0612927957478793	-0.0821901935942332	-0.062428267531065	-0.0166609967385216	-0.0163500434228728	0.0683503101079629	0.0365210386856406	0.0145184231739363	-0.0105078856482095	0.0553592879991774	0.029570111248417	0.00945677799317089	0.0702255997809376	-0.00800166943319444	-0.0657080699009109	-0.00856403894292242	-0.0459425663827402	0.00650856280899029	-0.0330188091543402	0.0224716421776139	-0.10578021030529	0.0185298637937658	0.0237361753271831	0.00076471105619649
Z89	0.0498991261817807	-0.112973901376344	0.0413552068154148	0.00331702710299743	-0.0555180364500086	0.0231701050877847	0.0261267155755569	0.0407819207301808	0.0666098213270313	-0.0069203616716145	0.0628412909244225	-0.0352934643292676	-0.0284823139605604	-0.0212339761158389	-0.0114572362056848	0.0603722043167322	-0.0716318906084918	-0.0705765193938889	-0.013507562729245	0.00222656767650284	0.0824178498520571	0.0297362129315209	-0.0193332176822833	-0.0215880888967005	0.053055949844991	0.0261729659468814	0.0177363195464893	0.0725355215883798	-0.00175596532893196	-0.0580576513459347	0.00861469356364919	-0.00287446854381131	0.00219368443570767	-0.0250586335133398	0.0198807020227345	-0.0583735493813344	0.036715210024235	-0.0385687339291327	0.0153188629914037
X90	0.0494703189954448	-0.112430132287648	0.0530299343895941	-0.0102254039200188	-0.0562035500793066	0.0232401820879428	0.0256045311221096	0.0361614467296962	0.0574095340450039	0.00416639827716517	0.0500864249467519	-0.0301553282424546	-0.0293358022305923	-0.0161737896745626	-0.00942657469275117	0.0528898768897507	-0.0753971276516559	-0.0598210359692662	-0.00431439392018976	0.0216690674019323	0.0773447273318826	0.0426073793838042	-0.0444666956840962	-0.0319053340687385	0.0511498150078939	0.0197070127891518	0.0132275700584609	0.0547511039782915	0.0316025863783058	-0.0338764659984398	0.0201291236053651	-0.00379917082286651	0.00739196917785592	-0.0509154709344982	0.0165774810175386	-0.0631855385392342	0.026154868602311	-0.00863994938349397	-0.0125799381000156
Y90	0.0462954479097797	-0.107730279263136	0.0608223701756315	-0.0217175835396236	-0.0576035117023602	0.0230282796526501	0.0241319898889382	0.0250811472001503	0.0525522019098063	0.00925972074421173	0.0429495333812431	-0.0248089121650441	-0.0322542522263937	-0.00780843893875074	-0.00646531454569883	0.0556584142484784	-0.0709120186813287	-0.0626620824917079	-0.00482861168824894	0.0121769841064192	0.0795901819619219	0.0344023830809755	-0.0577265880146023	-0.0386198116196722	0.0323643955278969	0.0172367152434189	0.018936463931742	0.0506853496809402	0.0233854112643412	-0.0352346262988273	0.0155157474743113	-0.00438863592265861	0.00325204173256614	-0.0270602721230915	0.023875763509305	-0.0661598313379224	0.0156809142111329	-0.00604710102076753	-0.0373693341350936
Z90	0.040554640807858	-0.0987732799312546	0.0662107177741826	-0.0310162098207685	-0.0585310072492837	0.0244439317449595	0.0208196209961871	0.0187820764145143	0.0512576881983951	0.0094039765610099	0.037822742441536	-0.0145906354015367	-0.0332078222245876	0.000488236227660904	-0.00616539898774023	0.0562286679862951	-0.0657423904762548	-0.0529392204576019	0.000227855042913869	0.015256231249333	0.0711110330555206	0.029147137235818	-0.0664835535683388	-0.0469404740910273	0.0281746483967651	0.0170832206738512	0.0273055047114322	0.0261989916202627	0.0364293414175631	-0.0307573088556289	0.0248217348622483	0.00508109207558148	0.00507924433601674	-0.0417829793835073	0.0186825009603352	-0.0358882008878325	-0.028423540452046	-0.0361463326373917	-0.0440897862241186
X91	0.0330213742377065	-0.0853191872625968	0.0682707549229049	-0.0397683584278517	-0.0531230995922958	0.0248875552701785	0.0197565059671556	0.0149875775606472	0.0448864205281686	0.00449382757518606	0.0370646938198104	-0.0129481046954322	-0.0305925134064046	0.00633859996928966	-0.00259076929800888	0.0523018125185964	-0.054645249075944	-0.0450307716567811	0.00252680043237927	0.00577754385423817	0.0599647209192088	0.0211269550377857	-0.0640914020192493	-0.0256183303699231	0.0257537285261654	0.0199934639779003	0.0370491190577024	0.0073902272839419	0.0200053145673858	-0.0104672144744565	0.0209643552154323	-0.00972079399739949	0.0129864116907395	-0.0483821272182651	0.00805073359790088	-0.0324375003356645	-0.034792258122131	-0.0312733956561485	-0.0278663934394146
Y91	0.0270381982458675	-0.0704132113360584	0.0691421035271037	-0.0452398965275106	-0.0513026345516008	0.0195801804645812	0.0160697610429658	0.00750337872309705	0.0420549424772032	0.00658864469218517	0.0395287899890365	-0.0160631728065153	-0.0261687987588888	0.0112823708005699	0.00357042867875112	0.050042338418613	-0.0424531220708978	-0.0322154104894376	0.00756700072902713	0.00476293015254737	0.0386240445281299	0.0140414902223213	-0.0661462633270178	-0.00916680873732161	0.0190430780546855	0.0182486642509417	0.0410448810098099	-0.00962023855253063	0.00938762431071585	0.00758749899098384	0.0183297020023257	0.00646594674356464	0.0150785877686221	-0.026043970027092	0.00702050146437915	0.00396297774001835	-0.0256482418478489	-0.0253704007083015	-0.0353622598847231
Z91	0.0212036904782747	-0.0529284636646041	0.0700729748406286	-0.0514354539498092	-0.0460012471440162	0.0138834484306388	0.0114005418762714	-0.000772460003757162	0.0414775518261736	0.00501597042512745	0.0433838552408718	-0.0169652249606975	-0.0250349643208471	0.019806304073426	0.00775908573003808	0.0428753496521602	-0.0242960105625086	-0.0266944980985744	0.00804430568758388	0.00464043764600966	0.0232257860207083	0.00985553878125677	-0.0586642696127779	-0.00917501983655193	0.0208706684575709	0.010070109241405	0.0423521125727272	-0.0180840843282537	-0.0030504476448817	0.0286115240708534	0.00523324581474738	0.0209294035782175	0.0110503765690337	-0.0157365627959083	0.00538713981964915	0.0270304501785101	-0.0116467372369902	-0.0143401562561611	-0.0137115802939612
X92	0.0155766507150024	-0.0353814864655803	0.068836556726291	-0.0553637617491452	-0.0389897538481517	0.00961257703453977	0.0123742000050401	-0.0109834522915462	0.0385523583006122	0.00116231142068347	0.049676070603036	-0.017221264441608	-0.0207887839639666	0.024470187812466	0.0127099953130109	0.0349047786356972	-0.00649257158769148	-0.017416105769093	0.00922627538064791	0.00612499673761231	0.0059451641660395	0.00906021180356473	-0.0585131270119771	-0.00141556190167703	0.0182874744077666	-0.00244589655536017	0.03312454587895	-0.0332612185738835	-0.0131570482484099	0.0358510699823443	0.00189647538412224	0.0322513388311286	0.00653599797224327	-0.00529063117708461	0.00353959588915202	0.0398516598612577	-0.0126645769821674	-0.0160856678150786	-0.00774993933787576
Y92	0.0099834806336982	-0.0163323767917368	0.0674344755949377	-0.0590710272806325	-0.0297023910560233	0.00573746093425407	0.0135192395525028	-0.0181210179429591	0.0355907803220804	-0.00229511950229212	0.0571887936912456	-0.0167339539016978	-0.0159529300746733	0.0257758422109298	0.0166055413449205	0.0235396622811792	0.0102525495377714	-0.0104473518231846	0.00928381428404414	0.00530457612400678	-0.0127227592154758	0.0108848182837318	-0.0511816691279219	0.00202362570049372	0.0229902208736802	-0.00816776454800217	0.0277889925339385	-0.0475917505583036	-0.0191239013948123	0.0436847353883297	-0.00732837076516854	0.0349720913082986	0.000599479867174725	0.0049979631347334	-0.00775261799696035	0.0598680433353687	-0.0131562283166107	-0.0206089301582244	0.00374473593537829
Z92	0.00514426260044717	0.00161631606043885	0.063611960856144	-0.0601713035546777	-0.0204243086865439	0.00579955023133985	0.0130945895436982	-0.0228274616954336	0.0321986815815401	-0.00698171012745823	0.0654407554146745	-0.0146001093927433	-0.0121693218461817	0.0266437211712535	0.0151479309252002	0.0111835938035429	0.0249143254350357	-0.00848977156402246	0.00659385121016384	0.00174270654938894	-0.040691416166208	0.0141760735414342	-0.0376039786011527	0.00888889530014091	0.0222736426603556	-0.0154059895396556	0.0167409285884585	-0.0601827854487066	-0.0101980291048682	0.0607999589913236	-0.0199745624887132	0.0230665255113596	-0.00629084471251268	0.0121271652371936	-0.0241555195673564	0.055482383207737	-0.0298816370342487	-0.0359216043383821	0.018195221898231
X93	-0.000472509096210018	0.0168218335958323	0.0588844039579856	-0.0618459757300741	-0.0123434330721064	0.00589012228065697	0.0131981077773789	-0.0265505197479948	0.0311224867916642	-0.0157228072800702	0.0740644711681409	-0.00852664644210688	-0.0153980384067215	0.0261101656610547	0.0162520174391635	0.00334881348331006	0.0389337943377389	-0.00956843261554856	0.00281085335045596	0.00450643686150141	-0.0607692519996771	0.00856904045686046	-0.0153694302131761	0.00771434888410244	0.0193045954286809	-0.0251513168999416	0.0184784685772114	-0.0761177318699644	-0.00134435205944925	0.0752954272320596	-0.0206602011377775	0.0103094818213045	0.0165568089131188	0.0315380133184601	-0.0256590070597573	0.0686565221823331	-0.0276986199609209	-0.0615412940872736	0.0376051381326106
Y93	-0.00759164803256925	0.031869764117815	0.0528163369569107	-0.0599006607011979	-0.00597169431912273	0.0113349318127631	0.0082032091925732	-0.0276107788108593	0.0289284288521813	-0.0264720126218853	0.075695838865432	-0.00109274943986848	-0.0210891277199014	0.0242690238705909	0.0190860091805413	-0.00594083731945075	0.0531702102113729	-0.0188155346857632	0.00671380005138081	0.0123904949750987	-0.0942989922871836	0.00322393216930205	0.00741069611546653	0.0267640882494254	0.0175199982931919	-0.0206871990576942	0.0246476976788209	-0.0809577085272363	0.0117970364065798	0.0788184330996701	-0.0241602320262303	-0.0106526034794877	0.0261014163746023	0.0530338105939391	0.00765729323057435	0.0617760577273867	-0.0364866794204739	-0.0828528864945288	0.0398074217907223
Z93	-0.0159484999315901	0.0433619532276667	0.0465391307205922	-0.0591156724103612	0.00451029619458134	0.0232391251449888	-0.00458153545326106	-0.0262592502979122	0.0259307701309787	-0.0326014289665084	0.0754546929499815	0.00559711537407823	-0.0334892928443393	0.0252751601668578	0.0233707539960973	-0.0195632548132008	0.0620155985334912	-0.026840904697178	0.00595279536331275	0.0147166204845774	-0.114034626203582	0.00429503278009087	0.0291937881910559	0.025481457023288	-0.00144573414366822	-0.000888983946772753	0.0247730829745192	-0.112750071051098	0.0279297834005407	0.0699731342882479	-0.0278358428498146	-0.0321716862628874	0.0436505889782792	0.0605322544683531	0.0112967347203678	0.0298498388070816	-0.0189366764583255	-0.0962667675538208	0.0363212721446932
X94	-0.021442065911404	0.0527479584246634	0.0387964391236849	-0.0583415907038013	0.0124683217579188	0.0292364089757628	-0.0194819980209904	-0.0187214629800574	0.0199680691770048	-0.0320045057068498	0.0685966657321299	0.0102384817752513	-0.0398857506152467	0.0187049229168736	0.0364013793793285	-0.0176246085766205	0.0683724825116378	-0.038093567261035	0.0153945999951391	0.00677067273194537	-0.120579780084686	-0.00743318706765954	0.064976839082212	0.0241464193007528	-0.00922551584701201	0.00884240589270592	0.0154029073864087	-0.118932930678235	0.0298992137004136	0.0625463780429111	-0.00172402367164746	-0.0586846020606229	0.0196545908498511	0.0955708579957601	0.00612099690644366	-0.00041582938780009	0.015983049977819	-0.11013447790064	0.00465101910398079
Y94	-0.0250028813413537	0.0569967059429241	0.0278434552351723	-0.0506539641426874	0.0187137254438479	0.0313299844526356	-0.0284905609751626	-0.0174931741643119	0.01055837282007	-0.0252478860913531	0.0448319954016611	0.00654244132926116	-0.0350340957431167	-0.00147988095080364	0.0472860947206481	-0.02119518503868	0.0564523541435545	-0.0390217676084549	0.028711218909348	-0.00458893142657576	-0.1264255254417	-0.0135749883627705	0.0966210382647504	0.0132935978354054	-0.0399739230114473	-0.00373559376436604	0.00564148540038591	-0.113208709366445	0.0598723851822739	0.0373122127180366	-0.006957342592591	-0.0497033191162388	0.0498114116717071	0.0877684627559671	-0.00677988343742468	-0.0768719167890677	0.0120387522520719	-0.0554005539781797	0.0148452444262482
Z94	-0.0387795521700932	0.0210844822345317	-0.0359292014897955	0.0274225659920723	0.00227921583619584	0.0918469687009797	-0.0747967389716038	-0.0275257295731867	-0.0640519310825735	0.000555347452475237	0.0195203574039391	-0.006315067707891	-0.0208603331690724	-0.0429490190554051	0.0175766255415701	0.031536698629393	0.0678541852316985	0.024064456203892	0.0330490940105511	0.0183161844977781	0.127837361302596	0.0486189582308563	-0.0660347180769633	-0.0211840405565441	-0.0122981426928688	-0.0921203153806449	-0.0568283532377278	-0.15900353588001	0.111898845681492	-0.125458457324983	0.0111613740519921	-0.00976424007119671	0.0400728495640621	-0.020385590407771	-0.0242566031258438	-0.0116843431873154	-0.00980656768824172	0.0912694812353208	-0.0507661376011077
X95	-0.0332815118427381	0.0181277792577954	-0.0289950769260673	0.0350428404445387	-0.00752198219531273	0.082500262674048	-0.0723437198266017	-0.0275469636311669	-0.05646630377778	-0.00209250223195166	0.0298526522222566	0.00703313937548401	-0.0175809223544682	-0.0486268981343975	-0.016300383586519	0.0335209869875699	0.0646653195398025	0.00229414651250525	-0.000219091884178299	0.0195860602578898	0.0956593495578367	0.0256793079773515	-0.0486438269855255	0.018239241427756	-0.0241703458470299	-0.0528563580973834	-0.0837966521684442	-0.160682503732146	0.146085083339559	-0.0808408885334551	-0.029682090721816	-0.0174253696550276	0.0164214883043276	0.0257136124318793	0.0049470099896391	0.0371913288149433	0.0850978818425306	0.0896467764554754	0.0243816564839737
Y95	-0.0208199290743613	-0.00465328911001694	-0.00588249157288495	0.0381667605662858	-0.0401944267413712	0.0523910488917503	-0.0790135974515873	0.00265050208133328	-0.039120949028122	-0.0237809435062381	0.0661726451677745	0.0220729967265091	0.00836801647718415	-0.0459738026167566	-0.0730731960029182	0.0386696439185761	0.0812515807914123	-0.0370500643026289	-0.0059400596497723	0.057650870233671	0.0777706980088047	0.00864037836529647	-0.0154716771609438	0.124504868295553	0.00548546433626017	0.0283050308013537	-0.0161096199276195	-0.0550394207584671	0.0918812931644199	0.0962346387334574	0.0843041508587469	-0.0407176189375064	-0.112373872087731	-0.0905369313603686	0.0746790697763814	0.207172215592804	0.0233524304154888	0.117081227964608	0.0110193161614331
Z95	-0.00901912374589014	-0.00772022791126624	0.00803491901589999	0.0318094906838179	-0.0441738939184027	0.0441441290049092	-0.0760672919375655	0.00385689081048704	-0.0496904394094759	-0.00847768260514679	0.0661730339007258	0.011580967750151	0.0176381128403715	-0.0368763934171361	-0.0767113394724945	0.00043310672588245	0.0817407201063082	-0.0654598341495345	-0.00627435087941079	0.0756606681638175	0.042302195867112	0.0213454556939806	0.00602200599055246	0.132479928077752	0.0231546036481167	0.0781580332134371	-0.0157843299712172	-0.0109747437046994	0.0886502632205203	0.11949807889769	0.0806439132431852	-0.0419506222226742	-0.0539048351331727	-0.0934649306321038	0.0701316547143234	0.0822368916912997	-0.05559471266163	0.0993447895261889	-0.0460526881929604
X96	0.00101248692069179	-0.00413211484223823	0.0163588710346825	0.0294544376174729	-0.0376389171823168	0.0262657611250289	-0.0709825227671673	-0.000324148891599131	-0.0562905506717781	-0.00178208377345286	0.0564013512590056	0.00379805632071659	0.0399087705176089	-0.0244538051613139	-0.0766868042878704	-0.0200306037730306	0.0766838551872281	-0.0871800917288335	-0.00768800305646286	0.0706764024022862	0.0059697948349754	0.034564916880375	0.0237466254114241	0.101089851155526	0.0201045408965007	0.110486794813511	0.000932082131132207	0.0281418525837018	0.092125193322524	0.0792468464205857	0.0723457958872651	-0.0280795642791921	-0.0150434202912354	-0.132883188864238	0.0377955255060136	0.000481191382455372	-0.0687405764533734	0.00834163182212831	-0.0923434966577813
Y96	0.00811171191781405	0.0020275985548237	0.0194056641146353	0.0319790899756715	-0.0335338938743371	0.0102718860819976	-0.0599289451523298	-0.0128954704500156	-0.0601631969812459	-0.00131628462895094	0.041167325292566	-0.0104564682938998	0.057759552951274	0.00452225677475366	-0.0721217828610832	-0.00772642442450615	0.0582330400615835	-0.0993783708921968	0.00364918091112284	0.047022601114475	-0.0168144155790039	0.0445266752033179	0.0418230210016909	0.0565489010966986	-0.00353194996119953	0.116700704986548	0.0129349123254925	0.0629816238845287	0.0438646090951613	0.0396767427559708	0.0610102175427864	-0.0553859136001779	0.0273908959378434	-0.0975819197180911	0.00639420239638595	-0.0650617838486083	-0.0134150590814103	-0.0481435943677581	0.0111502469618175
Z96	0.0158544890584931	0.0105881749631401	0.0187124333073413	0.0283491807791949	-0.0235920774283235	-0.00656921691389746	-0.0470830589033438	-0.0379423878568697	-0.0720375394147893	0.00631327185273958	0.0267027818257345	-0.00411003723080047	0.0594626959321269	0.0155089228725167	-0.0675550938758584	0.00289644744105343	0.0440602274354486	-0.0823561814607901	0.00133904171228673	0.0305080890085185	-0.0096754385304337	0.0363283749235243	0.0347234308895716	0.0256870548052125	-0.00690465051316854	0.109283133173685	0.00671646655365571	0.0693126200865418	0.00868095244763945	-0.00861132801988617	0.0351968368287113	-0.0175785259751426	0.0279792363406884	-0.0663385779827812	-0.00362616320170589	-0.0315822502189496	-0.0197362504211503	-0.0886697022920897	0.079846714375799
X97	0.0231271678987592	0.0191473515381363	0.0124182059169765	0.0277845888677261	-0.0161770651939164	-0.0196711869278214	-0.0338919547011648	-0.0589219197254035	-0.0825165857462447	0.0133639530672936	0.00522186070825323	9.91598374247738e-05	0.0628715038522425	0.03040590890751	-0.0600479086853365	-0.00954175250465172	0.0236112507596719	-0.0540283557727316	-0.00540138409481308	0.000562964791958716	0.00271439914656837	0.0107772248805628	0.0146451946324998	-0.0184486106525292	0.0043317089755458	0.123559204657819	-0.00304298378789908	0.0846375540182797	-0.0314276697948394	-0.0223743167208612	0.0369657288379332	0.0214715564181658	0.0336904935659843	-0.0174052566974644	-0.00703079032208838	0.0250297631003982	-0.00377920673022761	-0.0756305111516694	0.07140993390389
Y97	0.031283101168443	0.0287042159308535	0.00746486676798915	0.0291793855349539	-0.0124479363039426	-0.0317758322995048	-0.0203415744068779	-0.0716429907110592	-0.0872112785482456	0.0180608579898637	-0.00834288508430042	0.0111756477415387	0.0690903564858598	0.0366986897145923	-0.0524346089240174	-0.030902442036753	0.0185380235929984	-0.0197018398259535	-0.0201927922025924	-0.0232123097366669	0.01947254501669	-0.000269534853222658	-0.0152584719768298	-0.0604005502461892	0.0221707665889434	0.130347473116127	-0.0267457443929755	0.0842253705279663	-0.0488170843496136	-0.0411828057298786	0.00109903149546037	0.0284352581061971	0.0816380072038596	0.000921332827108304	-0.00570800806416443	0.0584917092164677	-0.0385529545762217	-0.125735857540782	0.091836178127526
Z97	0.0390400028846084	0.0362557439465165	0.00261895212206622	0.0246144143447928	-0.00614942735668608	-0.0411432841363924	-0.00671421330654871	-0.0731156337124791	-0.0893233428036012	0.0202083652340438	-0.0233291875184657	0.0215974683404271	0.0574305122745574	0.0433032795650029	-0.0386124173999489	-0.0480344259491204	0.0172926195320285	0.014968033153769	-0.0217238717982677	-0.0344175429098038	0.0341211040508404	-0.0120556010063356	-0.0448601958076519	-0.0841713801689251	0.0207620707967513	0.116928023275629	-0.0304086835031603	0.0656131672471703	-0.0265372321495811	-0.0633176655325431	-0.0333400954842752	0.0313730553027115	0.0795257449342251	0.0507529377186207	-0.0285267589749756	0.0425307080849434	-0.0876195215938917	-0.143538705400596	0.0252971074470437
X98	0.0435553160616232	0.046510231824849	0.000716641662595348	0.0227565228941021	-0.000816053017493609	-0.0548033000569102	-0.00135763269721497	-0.0794806318432492	-0.089113660530046	0.0169966694786904	-0.0357296197411309	0.0245788404939202	0.0503823272406899	0.0450878838443736	-0.0299876504220348	-0.0561494017645182	0.00581471728186752	0.0359423207420402	-0.0166519986386977	-0.0327753350101805	0.0386986412519335	-0.0241777686114302	-0.037698776944538	-0.116616515713476	0.00306805866885354	0.10564653054581	-0.0324899149763529	0.0479193328762677	-0.0392760920219498	-0.0380548983574589	-0.0207945593062884	0.00997150178878196	0.0920391889786143	0.0598054841582418	-0.0304868754839846	0.0444000564436675	-0.0332806607360782	-0.0866300386893154	-0.00192721065874389
Y98	0.047277617792059	0.0515585202691079	0.000415643676609595	0.0183877829470701	0.000803568531659505	-0.0677836703158846	0.000296280905498322	-0.0780429818611899	-0.0825403894506271	0.0121529828455832	-0.0409395982323793	0.0161323119920304	0.0509699038295713	0.0455100349933447	-0.0138263387837822	-0.0550944732660863	-0.0108311924538564	0.0657886993564068	-0.0121726752724999	-0.0391002266012163	0.0517051826660485	-0.0189454673146295	-0.0430888098845673	-0.109457737694245	-0.00693280036908342	0.0963425366520239	-0.0400215550746914	0.0663795761810396	-0.0438332700779374	-0.00752048781469624	0.00158456682391768	-0.0132655881631329	0.0828996077799028	0.0595322966036052	0.015729729895897	0.019133132955929	-0.014319676324997	-0.0110822269163724	-0.0687281338754934
Z98	0.0497119516924862	0.0568042910706511	0.000324402351920938	0.0130863067661313	0.00264446775201553	-0.0749881994644507	0.000796006378624789	-0.075586261870633	-0.0724957129742326	0.00857278350545599	-0.0450192647201057	0.00178466817235093	0.0608029260248273	0.0465481764345426	-0.00351409635740604	-0.0515025935379618	-0.0306812633234678	0.0912805410290744	-0.00893093498880113	-0.0341167854289608	0.0674946058922265	-0.0185912149275012	-0.045821814244726	-0.108633145754104	-0.0015536090315432	0.0781779834810601	-0.0351991938869139	0.0700239256721598	-0.0607290329153513	0.0048784656887484	0.0111653039684981	-0.0437657524000382	0.0169318496949214	0.0344493532654863	0.0393375626388646	0.0081311953077449	0.0393867894272616	0.0368779394204148	-0.0384409869701582
X99	0.0489341391627157	0.0636005996579522	0.00253393696554322	0.00642425124332461	0.00380940929379156	-0.0777120020032262	8.53179190825142e-05	-0.0699566966727262	-0.0622393112264837	-0.00941611413654474	-0.0454472273657011	-0.0156381130225169	0.059023207821675	0.0401893909371335	0.0102082464087799	-0.0472398635278554	-0.0446797083130265	0.112749573056548	-0.0159385280671739	-0.0253271254427938	0.067070984176886	-0.00234452373749404	-0.0409970677945951	-0.11173636562821	0.00510735204952482	0.066802621872841	-0.0473971920886987	0.0571281863478138	-0.0627397987472763	0.0194217992890172	0.00933347113899773	-0.0624127009043178	-0.0200789997538376	0.0256260922682537	0.0599908285554863	-0.0285972892438614	0.0576431624386045	0.0470378298090125	-0.003865737899652
Y99	0.0469150447694037	0.0678082493686975	0.00426759128249209	-0.00203289736947804	0.00656464037444112	-0.0728202218976553	7.15661693135867e-05	-0.0646050715802154	-0.0493163491660604	-0.0267476464025041	-0.0288690616143149	-0.0283173174889188	0.0528982158364052	0.0267747122777021	0.0197831174545706	-0.0509439809499006	-0.0492232113209982	0.120379596338745	-0.0183738875908733	-0.0155459371173448	0.0662083199667422	0.0089730825506587	-0.0560179005848686	-0.0838035351774441	0.00936097179992345	0.0477932582280391	-0.056944430536106	0.0520212397966238	-0.0542500541229679	0.0170782153894302	-0.00152499720357527	-0.010858490700841	-0.048172104263804	-0.0261409113883553	0.0650075491004003	-0.0370008980531435	0.0684637638523345	0.0585160980805181	-0.0301386940181214
Z99	0.0400278738618253	0.0715483957488992	0.00629398623495656	-0.0107594763723873	0.00781917051056998	-0.0634728100764359	-0.00093771349954789	-0.0513725703786786	-0.0429030637815558	-0.0375078731074472	-0.0106156531734031	-0.0367144505437414	0.0358212576537398	0.0284200581737588	0.0370078453876638	-0.0503458565559154	-0.0443298250526868	0.112187564692755	-0.0142380063307677	0.00428603419216227	0.0476288415862801	0.0244782675009585	-0.0613779708466746	-0.0439236102784699	0.00536247212800162	0.0334043489722809	-0.0726203141467215	0.023329547115643	-0.0652972394934705	0.0258491971306646	0.00403203687703806	0.0104390185549876	-0.0866451309042924	-0.0290119808472022	0.0516326621060551	-0.0649113335835148	0.0779250273234466	0.0928041223405136	0.0120733931114861
X100	0.0296703186013834	0.0742317113517266	0.00867058594781721	-0.0190744192895797	0.00888230005606959	-0.0505450973295677	-0.0013848613606068	-0.041447845989068	-0.0340983239507289	-0.0450759726219126	0.00292069343086937	-0.0447030426897795	0.011672836027472	0.0240236018533348	0.0446468169387578	-0.0485834194483745	-0.0249225536744138	0.100473142554206	-0.00854178161769912	0.0126868888572148	0.0267817339566751	0.0318582111855995	-0.0576441066221806	-0.0113570401290946	0.00810707843826114	0.030024840092218	-0.0860984231681796	0.0157480828764106	-0.0407343376306382	0.0201225906099331	-0.0152288606768352	0.0345262488643581	-0.0899547071481654	-0.0526177055396213	0.0435316894664638	-0.0625068099022771	0.0813766986948246	0.0825636838410727	0.0204809586895888
Y100	0.0205043248410741	0.0762651943571322	0.0125996351377219	-0.0262222365384826	0.01321127934867	-0.0337017461754881	-0.0055082944026169	-0.0315594502875629	-0.0320609940690084	-0.042998997592563	0.0115936595044865	-0.0404597840031903	-0.010571393461132	0.0214504076775094	0.0579630134364169	-0.046274383702931	-0.00444190018214779	0.0773209347095348	-0.0122023580013398	0.0161337570271361	-0.00601708786882855	0.0277779303307535	-0.0362473137013658	0.0236411825568925	-0.00798521489758065	0.0150968309980088	-0.0771752879305173	0.000180572702154227	0.0111206224552657	0.0179084228411702	-0.0430807305882435	0.0377882973607806	-0.0457085084468487	-0.0387640818830581	0.0415909550720038	-0.0652387341731178	0.12146978226982	0.109159096570543	-0.00952236349748327
Z100	0.00616421245076482	0.0746502746377751	0.0130683436043015	-0.0364230514188416	0.0173769207651	-0.0157025884059396	-0.0154338696564893	-0.0252929189227032	-0.0232211150395818	-0.0381855228279377	0.0137037332485697	-0.0380151311040239	-0.0225666392298012	0.0162029099707107	0.0708700753798128	-0.0346183727634514	0.00771883922093964	0.0534639365582028	-0.00873086617275022	0.0190756477823117	-0.0452407619459711	0.00203809808936297	0.0201961651740178	0.035140203540134	-0.0204301224011771	0.0107907519417481	-0.0576343480104332	-0.0226486472772221	0.0227077420990492	0.0369891314439365	-0.00594815838679114	0.00300643990555723	-0.00583526141157187	-0.0194408582230718	0.0668077390981979	-0.0549663777746162	0.129851887683034	0.0726544394559556	0.00758004552405525
X101	-0.0086951660343477	0.0713029479957387	0.013434624821489	-0.0399594319923268	0.0201398078879653	0.00385223245090538	-0.0292897437192009	-0.0213695407992194	-0.0125966891937098	-0.0257573553883996	0.0142620646020426	-0.0210503521889419	-0.0357992456938233	0.00252960827315403	0.0676125493958958	-0.0301445050019786	0.0349334232145882	0.0220533610171827	0.00462404793014067	0.0112102706443167	-0.0949869759795919	-0.0105574234520706	0.036510705626467	0.0402701037208091	-0.050851727309608	-0.00696981995172168	-0.0428833516930694	-0.051426990891841	0.0610684580598371	-0.00280233392764383	-0.0104919953614876	-0.00139586097327122	0.0322916474406814	-0.00452786186494188	0.0636630842605287	-0.074009775032681	0.0812990787740081	0.0217474727594359	0.0180630848038018
Y101	-0.0297774876047641	0.0522146309182513	0.00946997154341569	-0.029160650144192	0.0129056037867971	0.0352097476934544	-0.042606346056608	-0.0189625857416279	-0.00537614668709913	-0.0151833319736369	0.0165407653320282	0.000942578160238895	-0.00983519065843933	-0.0258133740498721	0.0440495268373891	-0.00898810027548091	0.0740991957069648	-0.0320571625952279	0.0371692360995272	-0.00712118968518609	-0.108202676899137	-0.0156529212562464	0.0437691016738497	-0.0283450423852018	-0.0245014459850973	0.0336521689175124	-0.0356308001211424	-0.0180936319953428	0.0591347848596148	-0.013655481292531	-0.0348639667983596	-0.00808627250009772	0.0810525055637923	0.0389942927710789	-0.0476938517272351	-0.0862879036114855	0.0214162744713062	-0.0687212829101325	-0.0419039769637993
Z101	-0.0380504336178938	0.0451514453203049	0.00286045404465115	-0.0213197570696589	0.012983841154558	0.03698507434604	-0.0528905668836022	-0.00857068760646181	-0.00957188933567973	-0.021835986583667	0.0032006833559028	0.00462042517535835	-0.00392533878092129	-0.0306440101203304	0.0438240690143597	-0.00870639144995476	0.0919338117060808	-0.0491634955188922	0.0438451113201377	-0.0142458044267058	-0.0760921619811894	-0.00590751716381303	0.0476885180661034	-0.0571942759103151	-0.0245597852343744	0.0504541186047118	-0.0418268684539877	0.00543553229954002	0.0369236819456029	-0.0196676913614902	-0.0345272006426543	-0.0375506537658344	0.0599675004104611	0.0597046224152883	-0.0339232897601847	-0.0722730480675888	0.0157210112271489	-0.0327732542737568	-0.0534435217722646
X102	-0.0465053349322864	0.0347153755478934	-0.00479414002895355	-0.012655034756641	0.0123042858982418	0.0464558410319791	-0.0569577909862751	-0.000420083490547255	-0.0160789996789891	-0.0257778490550762	-0.00946148274498522	0.0101151347602899	-0.00764569664727823	-0.0310115790272896	0.052016713053662	-0.00427835309510311	0.10286535560829	-0.0574717044573068	0.0581445125967754	-0.0211250630831396	-0.0475945317808715	-0.0024545094000423	0.0567572941755758	-0.0681944440495383	-0.0049212293124825	0.0426846016986177	-0.0446785038234131	0.0127213210699503	0.00909742418783554	-0.0276780170243047	0.00360292923532435	-0.0695251572286569	0.00243650463285659	0.0619901862751235	-0.0632362919746533	-0.072274252045267	-0.000428876585774653	0.0750940546275145	-0.0611405625720606
Y102	-0.0510474141757155	0.0278605594359227	-0.0155354861552374	-0.00672932080147736	0.00960444468565038	0.0512923997883443	-0.0578100046004276	0.00898685016290857	-0.025817054772778	-0.0166602997082083	-0.0259069910748249	0.00805967206387097	0.004637349868318	-0.0326284167902581	0.0545792389147531	0.00874183392566176	0.101225323843256	-0.0492950216610254	0.0673209596309507	-0.0166904259271594	-0.0140856855491306	0.000457580881237595	0.0403791277444508	-0.0698097407018044	-0.00838157714319803	0.0291110737524516	-0.0393727259369287	0.0130394134216919	0.0100102433095334	-0.0369154560285089	-0.0328259373500409	-0.0958278695509047	0.00927461239624511	0.0731012171572989	-0.0397929397920474	-0.0314499956681225	-0.016628998038963	0.10974784551337	-0.0333304994453069
Z102	-0.0533936047551588	0.0233856557415699	-0.0254942088173557	0.000724367153585486	0.00775465931141179	0.0558111881736267	-0.0614610637786068	0.0200296407381597	-0.0339522690237302	-0.0142058646501538	-0.0318919661949729	-0.00203675442948161	-0.000223080876859031	-0.0251063343739459	0.0582683911734801	0.0132964952716293	0.091741487692069	-0.0229662277052961	0.0576367749735001	-0.00915711055174727	0.0168228861661696	-0.00513760689901281	0.0524775385252698	-0.0671529426689388	-0.00975117830064636	0.00200651961842258	-0.0478460057758316	0.0122462735356402	-0.0103007874160704	-0.0802907476441376	-0.0182455639638367	-0.110129976504023	-0.0246234722876378	0.0290844156114049	-0.0339742486126477	-0.00573971065902979	0.0276906204360939	0.0405096546329061	-0.069531485473067
X103	-0.060954954811668	0.0249757451787445	-0.0704437303412702	0.053858407514839	-0.0237984713481751	0.0076550719000365	0.0407103443944406	0.0615864989902336	0.0612690621213519	-0.0668405922203656	-0.0493172576649066	0.0216005111992159	0.0197187909488245	0.00527251764156342	-0.0140909015615658	-0.039990101143591	0.0158139476864973	0.0904397316061973	-0.0633623871454913	-0.00257504414692671	0.0069519877196013	-0.0677613845313131	0.130626624995618	-0.122913354318021	0.0199688298675066	-0.0067749900916291	-0.0219474509230942	-0.0653843296022624	0.0166817678592014	-0.01777100767267	0.0511154906075952	0.0501154492942016	0.0240094438635045	-0.0369728488650549	0.0119359319861567	0.0584161819755267	-0.0838681152866099	0.0082064544179823	0.0926270296770314
Y103	-0.0531523933290809	0.0101437453571767	-0.073045651646132	0.0578152666301626	-0.0181406731314623	0.0131747798194806	0.0301770309083625	0.0759571616157074	0.0757490528267874	-0.0712646879396238	-0.0448290780721639	0.00757390318859278	0.00975952667483239	0.0309267859732368	0.0017963874566281	-0.0549046142077123	0.0183884714900641	0.0993333172021053	-0.0702232534528631	-0.0471919622358173	-0.0163748527336292	-0.0664403947380901	0.136728768985667	-0.0725170087958062	0.00497219826062818	-0.00592134480929082	0.0166283083017653	-0.0492749743310622	0.0227762351109226	-0.0107669462770035	0.0309904937098046	-0.0170649726792876	0.0145206730836967	0.019109659236497	0.00944737891265354	0.0329326425439512	-0.0438942824647419	0.024890621804884	0.0905366173741034
Z103	-0.0424967569051462	-0.0369044690027325	-0.0509181256248771	0.0356132384067646	-0.010278168082192	0.0226007914650513	-0.0128144972358	0.114559606509376	0.0463506376346443	-0.0433760713869104	-0.0586279589153663	-0.0140989538658209	-0.0543178602390733	-0.0155019424105588	-0.021094237432599	-0.0827640646187769	0.00926669780978905	0.0677589316137355	-0.0858902938680022	-0.02154737858182	-0.0330421985891963	-0.0620592870714714	0.0758648629215479	0.0432598935101947	-0.00742542888662337	-0.0496922711545725	0.0375402369860921	0.0231194888705846	0.0956191852841476	0.0337980261397883	-0.0381449393868645	-0.0269650181188347	0.0192123078857488	0.0596547116987214	-0.00140521233814663	-0.0257136757480006	-0.00969423110855419	0.119739789077332	-0.00308021630856453
X104	-0.0390715041453654	-0.0480555330596266	-0.0389821594863877	0.0240457456135148	-0.00127444483025369	0.0273683375182945	-0.0210912898676762	0.122943762315272	0.0298318693228381	-0.0234677577525366	-0.0595356868515883	-0.0160426517532854	-0.0761622020222596	-0.033622198958127	-0.026102303775336	-0.114033317977086	-0.00895955428180938	0.0433748594039978	-0.105935869147057	-0.0102844825570123	-0.028349707793967	-0.080215039015725	0.027386211170637	0.0574314480586146	-0.0194343706205704	-0.0528352196500736	0.0391105751095582	0.0191377417513269	0.0645323210881401	0.0445437225892722	-0.00999193795158872	0.00325495583747154	0.0500667467504613	0.0370933740914778	0.00147168293949268	-0.0143312334817558	0.00309473892134378	0.144297205935819	-0.0578473981196353
Y104	-0.0360765250769103	-0.0529869863458032	-0.0291088492685482	0.0129442935786653	0.0108471968543462	0.0313637379576769	-0.0193605850746863	0.12116711400122	0.0189861657596174	-0.00569929002596645	-0.0612015888279109	-0.0207179808705648	-0.0869215282933151	-0.044298516207573	-0.032340107709632	-0.142811580652067	-0.025779606381469	0.031049091441562	-0.10709765056624	0.015441670656177	-0.030817120052205	-0.080902073248494	-0.0249593776998533	0.062226373343483	-0.00864027578972426	-0.0595519909084407	0.026302062314312	0.0143133036809477	0.033958913658301	0.0428799055747374	-0.00179869022222354	0.0147020630179915	0.0385230786861296	0.00132339450820486	0.0127835000016946	-0.0299354928033843	-0.0253022114938095	0.0770809527293165	-0.0868958315703935
Z104	-0.033422170611309	-0.0542372899207864	-0.0208239623567904	0.00590807921948356	0.02134787200259	0.0367128148922411	-0.0142023276800636	0.119383270153395	0.011733040926955	0.01366179737485	-0.0684485593368589	-0.018170469839288	-0.0926545013723028	-0.0475093713807083	-0.025704374160249	-0.151447346487656	-0.0370552990107876	0.0186114587504833	-0.0932346339961364	0.0214461856819423	-0.0342835013965274	-0.0740038063728749	-0.0478971891987203	0.0655109789338403	-0.00313777885457024	-0.0642804422496522	0.00605827251107085	0.0178831424075859	-0.000257072438090017	0.039135851556794	0.00557105562049044	0.00837152095711812	0.0283637926102818	0.0187476310579657	0.0111027703226873	-0.0647924428210855	-0.0420562959726708	0.038734877052121	-0.0376825161007265
X105	-0.0291938195369411	-0.0519265557403263	-0.0136655875317285	-0.00239384770811259	0.0283192665212237	0.0367189738030006	-0.0111749304050875	0.113697361557902	0.00552359184843642	0.0235392845170718	-0.0738247271165867	-0.0166898339145185	-0.0959441897530331	-0.04808515621326	-0.0209540586602194	-0.14957612526614	-0.0376716558917999	0.00139267417576148	-0.0817684860985528	0.0280330095349422	-0.0403369383929046	-0.0606893362083244	-0.0703339689359899	0.0483092076835261	0.0139669589299929	-0.0851654374496231	0.0147843921083834	0.0251273299511506	-0.0180839867516903	0.0222407861977088	0.00443689336717016	0.0429195464448302	0.0349994942429856	0.00566805614756059	0.0452700205806783	-0.0187824518170138	-0.0426122378642533	-0.0321029772533721	-0.048168164924211
Y105	-0.0256201782024915	-0.0470669225778759	-0.0063685082271481	-0.0108764797624191	0.0330365894022359	0.0382230224568638	-0.00915288672683539	0.10192184167466	-0.00291609205578531	0.0288813389239598	-0.0767693454732094	-0.0227981320954736	-0.0830192966596624	-0.0468932556781681	-0.0180314136392989	-0.127415491644058	-0.0452967390609768	-0.00143862081443199	-0.0619671962026499	0.0182153306381371	-0.0468589869621287	-0.0453151272228231	-0.0708067712609565	0.044712875496026	0.0136160617649712	-0.0904461383262877	0.0184896834059346	0.0247122159764159	-0.0242631353685521	0.0278910588519676	0.00523560610592365	0.0292187083941657	0.0270790756220418	-0.00237200728763913	0.0260192666530807	-0.0114842926933951	-0.0296854759039725	-0.0341827065553291	-0.032316580709277
Z105	-0.0246988487716511	-0.0398232696910564	-0.000919892667200394	-0.0114294110612664	0.0346585416321751	0.0369038248934754	-0.0119326997958954	0.0847094186288651	-0.00729056071572104	0.037885236223757	-0.0724918099845891	-0.025626939472689	-0.0608959179721615	-0.0357839796761422	-0.0140463051157751	-0.103867577840196	-0.0436404667742345	-0.00907109703779929	-0.0409426335165578	0.00707041437884694	-0.030912872906592	-0.035291928075638	-0.0537850462818268	0.0388728851231965	0.00746783869884273	-0.0933177550133229	0.0192336630602135	0.0330991122931423	-0.039875064957881	0.0252113809322546	0.0120385665211326	0.0186165273998884	0.0164926161328604	-0.0126021612074247	0.0150874489821876	-0.0144306413108213	-0.0365239636220797	-0.0384645715822774	-0.0263806815702618
X106	-0.022882094468482	-0.031572910505988	0.00410782879849151	-0.012240330826943	0.0339856032213395	0.0327302663059614	-0.0197653152244137	0.0705188671579987	-0.00869024570304029	0.0437660316199055	-0.0664213878604706	-0.0264606402102347	-0.0358514480481826	-0.0241657802974266	-0.0179851079538036	-0.0769618157093898	-0.036833677219949	-0.00969072658052061	-0.0221733012772288	0.00451328776577922	-0.0317371497392511	-0.0241534695679286	-0.040156321219407	0.0363808178516294	-0.000884911787899548	-0.0800781174274744	0.0373693074032367	0.0380298582391215	-0.0382276562807544	0.0201463157132199	0.0030564677630246	0.0266620481079527	-0.00359001025145199	-0.0256202486567982	-0.00173692659226398	-0.0140555851620555	-0.0263912620211826	-0.0320561752443681	-0.0159536529867984
Y106	-0.0221336156389624	-0.0244734757929521	0.00865250358833585	-0.0108671326747276	0.0306492995222887	0.0291858412790486	-0.0241275565672863	0.0545632466303651	-0.0121693701377455	0.038760272823741	-0.0585096097076664	-0.0302587779764656	-0.00928691677073739	-0.0164064113905943	-0.0282940716628145	-0.047946760548816	-0.0303185660430459	-0.0155037558713037	-0.0029035645575561	0.00126154676394649	-0.0330108264558986	-0.0164918555222345	-0.025403897459401	0.0288580042416594	-0.0102143983531469	-0.0597810629840329	0.0509479067894757	0.0355894926365269	-0.0465095732297083	0.0172916099589181	0.00373355886200399	0.0286427323547895	-0.0154011685212395	-0.0291651936345756	-0.0139475068723233	-0.0330909203824443	-0.00856503332371174	-0.0227278406134862	-0.004838712630229
Z106	-0.0231645702898411	-0.01641970657003	0.0130304236231664	-0.00873039640291392	0.0262906985948439	0.02722666415805	-0.0308060524122331	0.0352793030801208	-0.0094539841716204	0.0371690261816384	-0.0489199081709752	-0.0306063384385006	0.0200432024197609	-0.00645736875343344	-0.0337602189091513	-0.0184541543648582	-0.0257606430637995	-0.0249387851143159	0.00890402057767807	-0.00117475199428822	-0.0318399597851714	-0.00365167503716477	-0.0178752139525699	0.0297554926150301	-0.020925264145365	-0.0460198020377096	0.061945389691094	0.0336484902431354	-0.0545504418769607	0.0150536173651318	0.00533439942718694	0.0339106380291466	-0.0243114099273094	-0.039527514665983	-0.0238823962560001	-0.0422563228289134	0.00226914633874823	-0.0279796299672632	0.00593471100170181
X107	-0.0256201206095289	-0.00838021470967833	0.0165560064325895	-0.0064058480153337	0.0226702741816841	0.0284292858813498	-0.0385613164973271	0.0196018348185647	-0.000124349368261402	0.0352473059181857	-0.0390514686858266	-0.0300133166598605	0.0477387132426674	0.00410518198222281	-0.0375647080620983	0.0109630490438211	-0.0217155048762513	-0.0334909094537762	0.0276880124040794	-0.000405200661483588	-0.0310958881901944	0.0148193629474505	-0.00724254163057617	0.0353243755840676	-0.0349408850480726	-0.0345867171063271	0.0636937260286675	0.0222477352936886	-0.0632223678668152	0.00854229375754144	0.006484300578089	0.0340338965731584	-0.046864938825049	-0.0424275158106545	-0.0285291123937493	-0.0497046330370042	-0.00872931974071463	-0.0342936158632847	0.00985225725524083
Y107	-0.0302920807481648	0.0017376029839097	0.0176501683061386	-0.006489327764535	0.017842926136221	0.0336659163547577	-0.0495010388055559	0.00986549204778891	0.0137490330076357	0.0325476847832066	-0.0317265800629577	-0.0265035031594096	0.0674624443812555	0.0161471542080348	-0.0383708798243026	0.0309052209838492	-0.0278937663061195	-0.0409568346484144	0.0470534362106567	-0.00278853062184955	-0.0365709981212414	0.03143202969434	0.00436608270428411	0.0458163565700624	-0.0443867830899801	-0.0245347135361662	0.064784862842475	0.000806669467193207	-0.0610541389084226	0.0139129780072243	-0.00158467253949019	0.0332448017455793	-0.07080436070101	-0.0495776460752541	-0.0313507110784742	-0.0513005091726307	-0.0228104054902333	-0.033134336694735	0.0210876193170011
Z107	-0.0364891436198989	0.0110072088527905	0.0164088169375367	-0.00697802829685294	0.0178327275772932	0.0439740217757028	-0.0608854594157628	0.00585581206077659	0.0283708154137685	0.0312299539475077	-0.0243590163670609	-0.0179215547824705	0.0798034632923861	0.0207010589950362	-0.0334714199538218	0.0468250654421226	-0.0444232489314984	-0.0356243996834046	0.0626111980614928	-0.00370272358857551	-0.0396528538694246	0.0332097169952766	0.0120977956382937	0.041772615655699	-0.0426018736454126	-0.017888570864822	0.0514331534262345	-0.0224941282457613	-0.0573196964226078	0.0179343318701464	-0.0324519312635473	0.0388632867039047	-0.0996770332506779	-0.0296976565234819	-0.0347039353951039	-0.0221205496729126	-0.0306625256253469	-0.0118400707858889	0.0607752184252189
X108	-0.0470131517803797	0.0220122772168694	0.00828912757291073	-0.00759036269332304	0.0164706943941135	0.0641677113361265	-0.0654339668851454	-0.00128397229167407	0.0467828510534112	0.0248980681472738	-0.0267157705209991	-0.00263828957375964	0.0774650356322997	0.022601313761749	-0.0219487573420257	0.0572142502745164	-0.0625643330169276	-0.0216780359461016	0.072132645985102	-0.0198340325354894	-0.0370161256176794	0.0380419531874322	-0.00419574147486456	0.0541268230864525	-0.0301950665547322	-0.0306469820761391	0.0305787184713086	-0.0351279226180923	-0.0697955138115772	0.00750582598518132	-0.0397361065710547	0.0585703733329106	-0.109289541406534	-0.0129084704472909	-0.0353114544157546	-0.00118183176416942	-0.0498748219642809	0.016181168679293	0.0694232730147931
Y108	-0.0612055166723815	0.0293479524807188	-0.00568402612018585	-0.0075238189910506	0.0214140192886898	0.0921781504175989	-0.0643688988127172	-0.0109971809653441	0.0518160546599253	0.0234537099182063	-0.049478666316848	0.0233269981457347	0.0625997536165694	0.0337536307932814	0.00620973045962383	0.058264481035112	-0.0701381430830585	-0.0130905762801488	0.0991052414188668	-0.042689129179482	-0.0252024781582794	0.0359367241659406	-0.0123508710336124	0.0300595167210246	0.00201145345334294	-0.0363704356714754	0.0122178115174079	-0.0195897442156524	-0.0534478103323394	-0.0309672614580107	-0.0638223111369707	0.0585948826919517	-0.0336913671951706	-0.00561116115135373	-0.0181837100123898	0.0307168731518564	-0.0429787131793477	0.0303112844668607	0.0223306605146297
Z108	-0.0728855389701263	0.0308200250155318	-0.0187366063307767	-0.000861570098902706	0.0259706544236219	0.113770116398255	-0.055716536381549	-0.0169244644980191	0.0560059508003616	0.0328066923524096	-0.0689703196341231	0.0348097568116845	0.0467874848598878	0.0367643923729582	0.0392458864650727	0.0523354101178737	-0.0768078738737884	-0.0178114135421722	0.104577009738114	-0.0481612810214456	-0.0123713265077598	0.017335037416682	-0.0337663482853537	0.0406974773828957	0.0316922222454475	-0.0225527585051322	0.00314524651228107	-0.0115500461066015	-0.0563023487243996	-0.0378730833947275	-0.0721131076936459	0.0423027163022753	-0.00867083732933163	0.00175992214043279	-0.0278580376772467	0.0653625842810862	-0.0417278211663823	0.0551935260493252	0.0395652309404647
X109	-0.0770157337641327	0.0245538457596979	-0.0299742515809274	0.00994121721707531	0.0200486784393348	0.121278897059297	-0.0444642338071713	-0.0213945353775121	0.0374740481208255	0.041617632137734	-0.0712764622472073	0.0342456589780541	0.0266988769027748	0.0178782298571487	0.0569848513179129	0.038310009018998	-0.0616358745835384	-0.0113906973745293	0.0951758460466905	-0.0393891668024268	-0.00289091345403703	0.00504903722979244	-0.0464545751631413	0.0278351151545873	0.0705101939783873	-0.0163185838853366	0.0177300147608881	-0.0171160968174049	-0.0578043428946449	-0.0481945397687274	-0.0380747009078715	0.000412903970654299	-0.0319064374909216	0.0415921548710447	-0.0448843649819834	0.0695475312789478	-0.00381997473060898	0.0889351257603074	0.0251560395883674
Y109	-0.069429798824869	0.0213163512213222	-0.0375092795078365	0.020947113014388	0.0134311737981095	0.110505608544553	-0.0453106808899872	-0.0189805566267267	0.0129292205267205	0.0487346702232386	-0.0605277462513552	0.0288360796201143	0.00370789228406396	0.00129019029541069	0.0559835654763443	0.0231626029332617	-0.0150942875749583	-0.00487286732575779	0.07775456595202	-0.039937704708642	0.0095490836778206	-0.0158313248022453	-0.0672378910809728	0.0122751030042606	0.0815028878789299	-0.0211420451875783	0.0310854664212846	-0.0271151911708008	-0.0674462340697466	-0.0432220966539464	-0.0127676767750863	-0.0320860530824182	-0.0631175374575654	0.0120600227202117	-0.0587150198716089	-0.0179668688751468	0.034421785973409	0.015853635059064	-0.0142562870454158
Z109	0.0977663180904911	-0.0671969257679172	-0.0632191683434317	0.0374642693970693	0.0863808079599137	0.0808162264584964	0.0799620731689886	-0.0772289702365447	-0.0937366008302051	-0.161482873542207	0.101255858138899	0.0568002528507628	-0.0739414750713286	0.167555060481378	-0.0739301056762206	-0.00241833365297352	-0.015592588589583	-0.0909581776811903	-0.11304870659635	-0.081984496409449	0.0492901589817169	0.0319073893188453	0.108473885938175	0.0324609343137434	0.240612608486457	-0.0845089963472729	0.0369299168413205	0.111898079846435	-0.0506627198885867	0.0957679694261929	0.0568613827683544	-0.0268066051181295	-0.0486193319201045	0.0305564675081819	-0.0141460662612992	-0.0643096980189957	-0.0350571605999638	0.0472935104012561	0.0587590931923617
[truncated: 45 more rows]

## Sheet: Suppl. Fig 3c,f; 4c,f - Shape scores
Supplementary Figures 3 and 4: Phylogenetic partial least square (PLS) analysis of Procrustes shape coordinates vs. 12 contextual variables
PLS shape scores
Column	Description
Species	Linnean binomial name
PLS1, 2…	PLS shape scores for the dimensions 1, 2…
Species	PLS1	PLS2	PLS3	PLS4	PLS5	PLS6	PLS7	PLS8	PLS9	PLS10	PLS11	PLS12
[truncated: 40 more rows]

## Sheet: Suppl. Fig 3c,f; 4c,f - Context scores_2
Supplementary Figures 3 and 4: Phylogenetic partial least square (PLS) analysis of Procrustes shape coordinates vs. 12 contextual variables
PLS context scores
Column	Description
Species	Linnean binomial name
[truncated: 42 more rows]

## Sheet: Suppl. Fig 3b,e; 4b,e - Shape loadings_2
Supplementary Figures 3 and 4: Phylogenetic partial least square (PLS) analysis of Procrustes shape coordinates vs. 12 contextual variables
[truncated: 377 more rows]

[truncated: 3 more sheets: Suppl. Fig 3a,d; 4a,d - Context loadings, Suppl. Fig 5, Suppl. Fig 6]
